# Supplementary material for: Cryo-EM structure and polymorphism of Aβ amyloid fibrils purified from Alzheimer’s brain tissue
Source: Nat Commun. 2019 Oct 29;10:4760. doi: 10.1038/s41467-019-12683-8 (PMC6820800; doi:10.1038/s41467-019-12683-8)
Supplement: Supplementary file 3 — Source Data [file 41467_2019_12683_MOESM3_ESM.xlsx]

## Sheet: Figure 3
Figure 3
Panel d
residue	phi	psi
:1.D		103.166
:2.D	-168.919	149.826
:3.D	-140.919	120.237
:4.D	-119.397	137.373
:5.D	-135.337	134.172
:6.D	-124.531	114.241
:7.D	-136.075	132.001
:8.D	-144.912	157.126
:9.D	-107.497	-98.3027
:10.D	-96.7797	102.025
:11.D	-129.795	129.023
:12.D	-127.151	124.765
:13.D	-145.912	177.523
:14.D	-103.457	-37.3908
:15.D	-147.797	108.93
:16.D	-129.56	137.345
:17.D	-136.887	141.127
:18.D	-135.772	139.649
:19.D	-150.141	133.054
:20.D	-127.4	163.191
:21.D	-177.993	160.725
:22.D	-121.032	-53.601
:23.D	-142.083	143.861
:24.D	-131.539	-19.6789
:25.D	-111.897	-175.205
:26.D	-61.8485	170.16
:27.D	-126.259	-36.1974
:28.D	-163.904	146.516
:29.D	85.9907	116.382
:30.D	-131.068	-39.4353
:31.D	-171.909	158.449
:32.D	-150.868	134.91
:33.D	-128.948	112.756
:34.D	-142.567	165.219
:35.D	-109.469	-32.7738
:36.D	-151.107	126.39
:37.D	169.718	135.044
:38.D	-86.5797	137.451
:39.D	-141.95	171.131
:40.D	-122.376

## Sheet: Figure 4
Figure 4
Panel b
1block	width [nm]	crossover distance [nm]		2block	width [nm]	crossover distance [nm]		3block	width [nm]	crossover distance [nm]
	7.1	42.5			13.1	127.6			18.2	142.5
	7.6	39.7			13.1	118.5			18.8	143.3
	6.8	41.6			12.5	113.6			18.6	163.9
	7.7	41.3			14.1	128.7			17.5	138.1
	7.6	43.8			12.6	112			17.3	157.6
	6.8	43.8			11.8	120.6			18.7	159.7
	7.8	41.6			12.7	134.3			18.5	145.7
	6.9	41.5			12.3	139.8			18.1	149.3
	7.3	39.5			12.2	131.4			17.4	144.6
	7.3	41			12.8	133.6			18.6	152.4
	7.4	38.6			12.2	126.7			18.9	146.1
	6.8	39.1			12.1	130.6			18.7	146.8
	7.5	40.5			12.6	118.9			18.3	167.7
	7.7	40			11.7	132.2			18.2	143.6
	7.4	38.3			12.2	147.5			17.5	132.3
	7.2	46.1			11.9	120.1			17.6	134.4
	7.9	41.4			12.8	145.2			18	130.1
	6.9	38.9			13	145.3			17.6	133.8
	6.9	41.1			12.4	128.3			18.1	158.9
	6.9	48.1			12.4	146.1			17	133.1
	7.4	43			12	128.7			17.5	136.9
	7.3	39.5			11.8	144.2			17.5	108.2
	7.6	39.7			12.2	139.6			17.3	121
	7.9	43.6			11.1	125.7			17.2	145.4
	7.6	43.4			13	123.7			17.2	134.2
	7	43.8			11.6	123.7			18.1	136.6
	7.9	43			11.6	118.4			17.2	152.3
	7	38.3			12.5	137.2			17.7	147.9
	8	39.4			11.7	112			18.3	139.4
	7.4	41.3			12.2	115			17.8	137.3
Panel c
	Fibrils	%
Total	500
morphology I	137	27.4
morphology II	171	34.2
morphology III	76	15.2
others	115	23
		99.8

## Sheet: Supplementary Figure 1
Supplementary Figure 1
Panel b
Black rectangles represent croped areas shown in Supplementary Figure 1
Panel c
Black rectangles represent croped areas shown in Supplementary Figure 1; 6E10 anti-Aβ antibody was used as a primary antibody

## Sheet: Supplementary Figure 2
Supplementary Figure 2
	ELISA					Mass spectrometry
		x-38 (ng/ml)	x-40 (ng/ml)	x-42 (ng/ml)		AD1	m/z	intensity		AD2	m/z	intensity		AD3	m/z	intensity
	AD1	267.84	496.687	15.248			3900.01	14			3900.03	27			3900.02	22
	AD2	444.704	639.176	26.346			3900.05	17			3900.07	29			3900.06	27
	AD3	369.927	361.998	16.05			3900.09	17			3900.11	25			3900.1	27
							3900.13	17			3900.15	19			3900.14	19
							3900.17	24			3900.19	32			3900.18	20
							3900.21	11			3900.24	30			3900.22	23
							3900.25	17			3900.28	27			3900.27	14
							3900.29	13			3900.32	34			3900.31	16
							3900.33	26			3900.36	29			3900.35	31
							3900.37	14			3900.4	26			3900.39	18
							3900.41	23			3900.44	37			3900.43	19
							3900.45	24			3900.48	24			3900.47	18
							3900.49	20			3900.52	33			3900.51	18
							3900.53	21			3900.56	27			3900.55	16
							3900.58	19			3900.6	37			3900.59	15
							3900.62	15			3900.64	24			3900.63	15
							3900.66	14			3900.68	25			3900.67	18
							3900.7	16			3900.72	23			3900.71	15
							3900.74	22			3900.76	27			3900.75	26
							3900.78	25			3900.8	29			3900.79	20
							3900.82	26			3900.84	33			3900.83	21
							3900.86	20			3900.88	37			3900.87	18
							3900.9	25			3900.92	29			3900.91	17
							3900.94	27			3900.97	30			3900.95	18
							3900.98	18			3901.01	28			3901	18
							3901.02	31			3901.05	30			3901.04	14
							3901.06	34			3901.09	29			3901.08	19
							3901.1	28			3901.13	25			3901.12	11
							3901.14	25			3901.17	35			3901.16	12
							3901.18	23			3901.21	35			3901.2	12
							3901.22	16			3901.25	31			3901.24	22
							3901.26	28			3901.29	31			3901.28	14
							3901.31	20			3901.33	25			3901.32	28
							3901.35	16			3901.37	20			3901.36	21
							3901.39	30			3901.41	33			3901.4	19
							3901.43	20			3901.45	31			3901.44	15
							3901.47	13			3901.49	36			3901.48	25
							3901.51	16			3901.53	17			3901.52	19
							3901.55	15			3901.57	29			3901.56	14
							3901.59	17			3901.61	31			3901.6	14
							3901.63	26			3901.65	26			3901.64	9
							3901.67	20			3901.7	30			3901.68	12
							3901.71	24			3901.74	29			3901.73	17
							3901.75	31			3901.78	40			3901.77	21
							3901.79	22			3901.82	31			3901.81	25
							3901.83	18			3901.86	33			3901.85	21
							3901.87	27			3901.9	22			3901.89	28
							3901.91	28			3901.94	26			3901.93	24
							3901.95	21			3901.98	26			3901.97	17
							3902	18			3902.02	32			3902.01	9
							3902.04	24			3902.06	22			3902.05	18
							3902.08	15			3902.1	27			3902.09	20
							3902.12	32			3902.14	35			3902.13	12
							3902.16	22			3902.18	30			3902.17	16
							3902.2	25			3902.22	32			3902.21	29
							3902.24	26			3902.26	24			3902.25	24
							3902.28	29			3902.3	20			3902.29	21
							3902.32	15			3902.34	36			3902.33	19
							3902.36	21			3902.38	32			3902.37	27
							3902.4	28			3902.43	29			3902.41	21
							3902.44	31			3902.47	22			3902.46	25
							3902.48	17			3902.51	31			3902.5	20
							3902.52	19			3902.55	20			3902.54	18
							3902.56	21			3902.59	37			3902.58	19
							3902.6	19			3902.63	32			3902.62	23
							3902.64	20			3902.67	29			3902.66	23
							3902.68	25			3902.71	30			3902.7	16
							3902.73	34			3902.75	33			3902.74	24
							3902.77	21			3902.79	39			3902.78	16
							3902.81	23			3902.83	36			3902.82	16
							3902.85	27			3902.87	33			3902.86	24
							3902.89	28			3902.91	35			3902.9	19
							3902.93	21			3902.95	32			3902.94	31
							3902.97	24			3902.99	30			3902.98	25
							3903.01	26			3903.03	30			3903.02	19
							3903.05	20			3903.07	42			3903.06	28
							3903.09	24			3903.12	42			3903.1	21
							3903.13	23			3903.16	33			3903.15	12
							3903.17	30			3903.2	45			3903.19	29
							3903.21	22			3903.24	37			3903.23	18
							3903.25	21			3903.28	31			3903.27	22
							3903.29	25			3903.32	37			3903.31	22
							3903.33	26			3903.36	36			3903.35	21
							3903.37	21			3903.4	22			3903.39	13
							3903.42	27			3903.44	20			3903.43	23
							3903.46	19			3903.48	32			3903.47	21
							3903.5	24			3903.52	32			3903.51	24
							3903.54	15			3903.56	21			3903.55	18
							3903.58	21			3903.6	16			3903.59	17
							3903.62	21			3903.64	31			3903.63	18
							3903.66	21			3903.68	38			3903.67	16
							3903.7	25			3903.72	34			3903.71	24
							3903.74	32			3903.76	32			3903.75	12
							3903.78	24			3903.8	28			3903.79	20
							3903.82	22			3903.85	30			3903.83	21
							3903.86	27			3903.89	21			3903.88	27
							3903.9	26			3903.93	35			3903.92	19
							3903.94	23			3903.97	30			3903.96	18
							3903.98	23			3904.01	38			3904	19
							3904.02	20			3904.05	38			3904.04	18
							3904.06	30			3904.09	27			3904.08	21
							3904.11	15			3904.13	24			3904.12	19
							3904.15	16			3904.17	27			3904.16	19
							3904.19	22			3904.21	29			3904.2	25
							3904.23	29			3904.25	21			3904.24	21
							3904.27	28			3904.29	17			3904.28	22
							3904.31	28			3904.33	27			3904.32	24
							3904.35	21			3904.37	22			3904.36	14
							3904.39	21			3904.41	27			3904.4	18
							3904.43	18			3904.45	18			3904.44	15
							3904.47	29			3904.49	31			3904.48	20
							3904.51	23			3904.54	24			3904.52	23
							3904.55	19			3904.58	28			3904.56	13
							3904.59	21			3904.62	25			3904.61	17
							3904.63	28			3904.66	30			3904.65	22
							3904.67	16			3904.7	21			3904.69	23
							3904.71	28			3904.74	25			3904.73	12
							3904.75	26			3904.78	28			3904.77	23
							3904.79	24			3904.82	29			3904.81	17
							3904.84	27			3904.86	27			3904.85	6
							3904.88	29			3904.9	33			3904.89	20
							3904.92	23			3904.94	23			3904.93	9
							3904.96	18			3904.98	38			3904.97	19
							3905	22			3905.02	31			3905.01	11
							3905.04	21			3905.06	30			3905.05	18
							3905.08	18			3905.1	29			3905.09	23
							3905.12	19			3905.14	27			3905.13	16
							3905.16	19			3905.18	29			3905.17	19
							3905.2	20			3905.23	26			3905.21	20
							3905.24	24			3905.27	25			3905.25	18
							3905.28	24			3905.31	26			3905.3	20
							3905.32	21			3905.35	28			3905.34	23
							3905.36	24			3905.39	31			3905.38	30
							3905.4	19			3905.43	21			3905.42	18
							3905.44	32			3905.47	36			3905.46	27
							3905.48	25			3905.51	29			3905.5	15
							3905.53	17			3905.55	29			3905.54	22
							3905.57	21			3905.59	19			3905.58	19
							3905.61	16			3905.63	28			3905.62	18
							3905.65	22			3905.67	27			3905.66	23
							3905.69	28			3905.71	17			3905.7	20
							3905.73	25			3905.75	19			3905.74	15
							3905.77	23			3905.79	27			3905.78	17
							3905.81	15			3905.83	20			3905.82	18
							3905.85	22			3905.87	20			3905.86	21
							3905.89	25			3905.92	24			3905.9	26
							3905.93	17			3905.96	30			3905.94	20
							3905.97	23			3906	37			3905.99	17
							3906.01	19			3906.04	34			3906.03	26
							3906.05	12			3906.08	28			3906.07	15
							3906.09	17			3906.12	28			3906.11	19
							3906.13	26			3906.16	29			3906.15	15
							3906.17	18			3906.2	30			3906.19	18
							3906.22	22			3906.24	31			3906.23	14
							3906.26	16			3906.28	29			3906.27	32
							3906.3	25			3906.32	28			3906.31	19
							3906.34	22			3906.36	28			3906.35	15
							3906.38	28			3906.4	17			3906.39	14
							3906.42	27			3906.44	27			3906.43	21
							3906.46	27			3906.48	22			3906.47	8
							3906.5	26			3906.52	28			3906.51	14
							3906.54	17			3906.56	30			3906.55	11
							3906.58	21			3906.61	30			3906.59	18
							3906.62	13			3906.65	22			3906.63	17
							3906.66	25			3906.69	30			3906.68	16
							3906.7	25			3906.73	26			3906.72	19
							3906.74	21			3906.77	27			3906.76	23
							3906.78	13			3906.81	31			3906.8	17
							3906.82	29			3906.85	28			3906.84	14
							3906.87	17			3906.89	37			3906.88	21
							3906.91	27			3906.93	30			3906.92	24
							3906.95	24			3906.97	30			3906.96	24
							3906.99	17			3907.01	23			3907	11
							3907.03	26			3907.05	18			3907.04	19
							3907.07	22			3907.09	23			3907.08	20
							3907.11	19			3907.13	27			3907.12	14
							3907.15	20			3907.17	28			3907.16	13
							3907.19	20			3907.21	27			3907.2	20
							3907.23	19			3907.25	26			3907.24	19
							3907.27	20			3907.3	31			3907.28	12
							3907.31	19			3907.34	30			3907.32	15
							3907.35	31			3907.38	32			3907.37	15
							3907.39	18			3907.42	36			3907.41	26
							3907.43	12			3907.46	34			3907.45	19
							3907.47	27			3907.5	32			3907.49	22
							3907.51	14			3907.54	25			3907.53	24
							3907.56	17			3907.58	27			3907.57	14
							3907.6	24			3907.62	18			3907.61	12
							3907.64	26			3907.66	19			3907.65	21
							3907.68	25			3907.7	22			3907.69	10
							3907.72	23			3907.74	22			3907.73	17
							3907.76	23			3907.78	40			3907.77	15
							3907.8	18			3907.82	32			3907.81	18
							3907.84	23			3907.86	13			3907.85	20
							3907.88	22			3907.9	18			3907.89	19
							3907.92	21			3907.94	26			3907.93	12
							3907.96	25			3907.99	28			3907.97	12
							3908	18			3908.03	23			3908.01	15
							3908.04	23			3908.07	24			3908.06	22
							3908.08	15			3908.11	19			3908.1	22
							3908.12	23			3908.15	34			3908.14	21
							3908.16	15			3908.19	28			3908.18	14
							3908.2	20			3908.23	32			3908.22	14
							3908.25	25			3908.27	28			3908.26	25
							3908.29	23			3908.31	26			3908.3	14
							3908.33	23			3908.35	27			3908.34	22
							3908.37	17			3908.39	28			3908.38	11
							3908.41	16			3908.43	28			3908.42	16
							3908.45	19			3908.47	22			3908.46	24
							3908.49	27			3908.51	36			3908.5	15
							3908.53	17			3908.55	33			3908.54	15
							3908.57	21			3908.59	23			3908.58	18
							3908.61	27			3908.63	32			3908.62	22
							3908.65	16			3908.68	34			3908.66	16
							3908.69	21			3908.72	25			3908.7	20
							3908.73	17			3908.76	20			3908.75	17
							3908.77	13			3908.8	25			3908.79	16
							3908.81	28			3908.84	36			3908.83	24
							3908.85	21			3908.88	25			3908.87	14
							3908.9	21			3908.92	27			3908.91	12
							3908.94	18			3908.96	13			3908.95	15
							3908.98	17			3909	28			3908.99	22
							3909.02	20			3909.04	20			3909.03	19
							3909.06	24			3909.08	22			3909.07	18
							3909.1	23			3909.12	23			3909.11	19
							3909.14	13			3909.16	25			3909.15	17
							3909.18	18			3909.2	27			3909.19	24
							3909.22	23			3909.24	25			3909.23	12
							3909.26	18			3909.28	35			3909.27	19
							3909.3	25			3909.33	26			3909.31	11
							3909.34	16			3909.37	29			3909.35	20
							3909.38	19			3909.41	24			3909.39	15
							3909.42	22			3909.45	25			3909.44	17
							3909.46	19			3909.49	35			3909.48	26
							3909.5	16			3909.53	34			3909.52	18
							3909.54	17			3909.57	23			3909.56	19
							3909.59	23			3909.61	16			3909.6	20
							3909.63	19			3909.65	21			3909.64	9
							3909.67	30			3909.69	25			3909.68	19
							3909.71	23			3909.73	33			3909.72	18
							3909.75	22			3909.77	27			3909.76	26
							3909.79	26			3909.81	41			3909.8	16
							3909.83	26			3909.85	32			3909.84	25
							3909.87	17			3909.89	25			3909.88	17
							3909.91	23			3909.93	42			3909.92	20
							3909.95	28			3909.97	27			3909.96	15
							3909.99	25			3910.02	26			3910	16
							3910.03	32			3910.06	36			3910.04	16
							3910.07	37			3910.1	33			3910.08	20
							3910.11	25			3910.14	19			3910.13	15
							3910.15	22			3910.18	32			3910.17	10
							3910.19	16			3910.22	42			3910.21	15
							3910.24	26			3910.26	29			3910.25	8
							3910.28	16			3910.3	23			3910.29	17
							3910.32	21			3910.34	27			3910.33	20
							3910.36	22			3910.38	33			3910.37	22
							3910.4	35			3910.42	16			3910.41	15
							3910.44	20			3910.46	23			3910.45	22
							3910.48	15			3910.5	18			3910.49	16
							3910.52	12			3910.54	24			3910.53	18
							3910.56	27			3910.58	17			3910.57	12
							3910.6	24			3910.62	33			3910.61	10
							3910.64	18			3910.67	24			3910.65	16
							3910.68	19			3910.71	30			3910.69	28
							3910.72	17			3910.75	26			3910.73	21
							3910.76	13			3910.79	32			3910.78	23
							3910.8	29			3910.83	24			3910.82	23
							3910.84	19			3910.87	34			3910.86	22
							3910.88	16			3910.91	19			3910.9	12
							3910.93	20			3910.95	20			3910.94	21
							3910.97	26			3910.99	26			3910.98	16
							3911.01	22			3911.03	26			3911.02	21
							3911.05	26			3911.07	22			3911.06	12
							3911.09	26			3911.11	23			3911.1	19
							3911.13	15			3911.15	22			3911.14	21
							3911.17	21			3911.19	35			3911.18	22
							3911.21	16			3911.23	25			3911.22	12
							3911.25	25			3911.27	23			3911.26	20
							3911.29	16			3911.31	23			3911.3	16
							3911.33	17			3911.36	30			3911.34	18
							3911.37	16			3911.4	28			3911.38	15
							3911.41	11			3911.44	27			3911.42	18
							3911.45	20			3911.48	25			3911.47	22
							3911.49	26			3911.52	25			3911.51	12
							3911.53	29			3911.56	27			3911.55	24
							3911.58	23			3911.6	31			3911.59	18
							3911.62	12			3911.64	10			3911.63	20
							3911.66	26			3911.68	26			3911.67	11
							3911.7	20			3911.72	28			3911.71	19
							3911.74	19			3911.76	23			3911.75	19
							3911.78	19			3911.8	26			3911.79	20
							3911.82	28			3911.84	29			3911.83	15
							3911.86	21			3911.88	35			3911.87	19
							3911.9	20			3911.92	34			3911.91	15
							3911.94	25			3911.96	26			3911.95	14
							3911.98	19			3912.01	37			3911.99	23
							3912.02	15			3912.05	34			3912.03	15
							3912.06	20			3912.09	20			3912.07	18
							3912.1	26			3912.13	26			3912.12	18
							3912.14	16			3912.17	26			3912.16	16
							3912.18	12			3912.21	27			3912.2	8
							3912.23	18			3912.25	27			3912.24	18
							3912.27	20			3912.29	35			3912.28	23
							3912.31	22			3912.33	24			3912.32	15
							3912.35	23			3912.37	19			3912.36	13
							3912.39	24			3912.41	30			3912.4	22
							3912.43	25			3912.45	19			3912.44	19
							3912.47	23			3912.49	24			3912.48	19
							3912.51	27			3912.53	33			3912.52	14
							3912.55	17			3912.57	32			3912.56	12
							3912.59	17			3912.61	24			3912.6	20
							3912.63	18			3912.66	25			3912.64	18
							3912.67	25			3912.7	26			3912.68	24
							3912.71	24			3912.74	29			3912.72	20
							3912.75	25			3912.78	29			3912.77	21
							3912.79	24			3912.82	29			3912.81	20
							3912.83	14			3912.86	24			3912.85	17
							3912.88	17			3912.9	23			3912.89	23
							3912.92	20			3912.94	26			3912.93	21
							3912.96	21			3912.98	23			3912.97	14
							3913	19			3913.02	32			3913.01	24
							3913.04	27			3913.06	28			3913.05	17
							3913.08	19			3913.1	31			3913.09	20
							3913.12	16			3913.14	23			3913.13	27
							3913.16	21			3913.18	36			3913.17	16
							3913.2	19			3913.22	23			3913.21	28
							3913.24	24			3913.26	24			3913.25	22
							3913.28	25			3913.31	26			3913.29	16
							3913.32	25			3913.35	33			3913.33	20
							3913.36	21			3913.39	21			3913.37	20
							3913.4	28			3913.43	30			3913.42	14
							3913.44	21			3913.47	27			3913.46	20
							3913.48	22			3913.51	32			3913.5	20
							3913.53	28			3913.55	26			3913.54	17
							3913.57	21			3913.59	33			3913.58	24
							3913.61	21			3913.63	31			3913.62	18
							3913.65	24			3913.67	29			3913.66	15
							3913.69	20			3913.71	27			3913.7	15
							3913.73	24			3913.75	32			3913.74	11
							3913.77	15			3913.79	27			3913.78	17
							3913.81	27			3913.83	32			3913.82	21
							3913.85	30			3913.87	31			3913.86	9
							3913.89	32			3913.91	37			3913.9	18
							3913.93	20			3913.96	25			3913.94	26
							3913.97	27			3914	29			3913.98	28
							3914.01	25			3914.04	23			3914.02	17
							3914.05	17			3914.08	30			3914.07	31
							3914.09	24			3914.12	29			3914.11	21
							3914.13	20			3914.16	40			3914.15	19
							3914.18	14			3914.2	32			3914.19	21
							3914.22	26			3914.24	32			3914.23	17
							3914.26	12			3914.28	26			3914.27	15
							3914.3	24			3914.32	26			3914.31	13
							3914.34	25			3914.36	19			3914.35	12
							3914.38	17			3914.4	31			3914.39	15
							3914.42	19			3914.44	20			3914.43	17
							3914.46	22			3914.48	20			3914.47	17
							3914.5	23			3914.52	37			3914.51	23
							3914.54	18			3914.56	30			3914.55	19
							3914.58	17			3914.61	32			3914.59	9
							3914.62	17			3914.65	33			3914.63	21
							3914.66	28			3914.69	36			3914.67	22
							3914.7	18			3914.73	36			3914.72	26
							3914.74	21			3914.77	42			3914.76	19
							3914.79	20			3914.81	23			3914.8	27
							3914.83	20			3914.85	36			3914.84	23
							3914.87	25			3914.89	29			3914.88	19
							3914.91	28			3914.93	42			3914.92	16
							3914.95	16			3914.97	28			3914.96	18
							3914.99	32			3915.01	38			3915	12
							3915.03	17			3915.05	36			3915.04	18
							3915.07	22			3915.09	41			3915.08	13
							3915.11	15			3915.13	39			3915.12	20
							3915.15	20			3915.17	40			3915.16	15
							3915.19	24			3915.21	39			3915.2	22
							3915.23	17			3915.26	31			3915.24	20
							3915.27	22			3915.3	29			3915.28	21
							3915.31	17			3915.34	28			3915.32	10
							3915.35	21			3915.38	35			3915.37	19
							3915.39	21			3915.42	19			3915.41	21
							3915.44	21			3915.46	35			3915.45	16
							3915.48	22			3915.5	24			3915.49	19
							3915.52	23			3915.54	26			3915.53	15
							3915.56	23			3915.58	31			3915.57	12
							3915.6	31			3915.62	43			3915.61	22
							3915.64	17			3915.66	46			3915.65	14
							3915.68	22			3915.7	31			3915.69	20
							3915.72	25			3915.74	38			3915.73	17
							3915.76	30			3915.78	50			3915.77	17
							3915.8	16			3915.82	40			3915.81	26
							3915.84	23			3915.86	42			3915.85	20
							3915.88	21			3915.91	41			3915.89	25
							3915.92	35			3915.95	49			3915.93	23
							3915.96	29			3915.99	41			3915.97	21
							3916	31			3916.03	29			3916.02	21
							3916.04	23			3916.07	39			3916.06	18
							3916.09	32			3916.11	31			3916.1	21
							3916.13	28			3916.15	41			3916.14	21
							3916.17	34			3916.19	49			3916.18	28
							3916.21	19			3916.23	41			3916.22	11
							3916.25	19			3916.27	20			3916.26	17
							3916.29	20			3916.31	30			3916.3	15
							3916.33	27			3916.35	41			3916.34	17
							3916.37	8			3916.39	29			3916.38	15
							3916.41	25			3916.43	38			3916.42	19
							3916.45	23			3916.47	44			3916.46	18
							3916.49	27			3916.52	20			3916.5	15
							3916.53	21			3916.56	35			3916.54	19
							3916.57	24			3916.6	22			3916.58	27
							3916.61	24			3916.64	35			3916.62	16
							3916.65	29			3916.68	36			3916.67	17
							3916.7	31			3916.72	48			3916.71	22
							3916.74	31			3916.76	56			3916.75	20
							3916.78	21			3916.8	61			3916.79	21
							3916.82	32			3916.84	60			3916.83	21
							3916.86	16			3916.88	53			3916.87	25
							3916.9	25			3916.92	55			3916.91	26
							3916.94	27			3916.96	51			3916.95	22
							3916.98	30			3917	53			3916.99	23
							3917.02	26			3917.04	63			3917.03	23
							3917.06	30			3917.08	49			3917.07	32
							3917.1	15			3917.12	43			3917.11	21
							3917.14	33			3917.17	40			3917.15	14
							3917.18	19			3917.21	48			3917.19	23
							3917.22	28			3917.25	44			3917.23	19
							3917.26	22			3917.29	25			3917.27	18
							3917.3	22			3917.33	26			3917.32	18
							3917.35	19			3917.37	32			3917.36	25
							3917.39	32			3917.41	35			3917.4	29
							3917.43	24			3917.45	24			3917.44	26
							3917.47	26			3917.49	35			3917.48	19
							3917.51	25			3917.53	27			3917.52	19
							3917.55	32			3917.57	31			3917.56	25
							3917.59	24			3917.61	35			3917.6	21
							3917.63	18			3917.65	50			3917.64	23
							3917.67	26			3917.69	50			3917.68	22
							3917.71	28			3917.73	49			3917.72	18
							3917.75	25			3917.78	36			3917.76	23
							3917.79	34			3917.82	50			3917.8	19
							3917.83	25			3917.86	46			3917.84	25
							3917.87	39			3917.9	48			3917.88	23
							3917.91	23			3917.94	59			3917.93	22
							3917.96	31			3917.98	62			3917.97	18
							3918	22			3918.02	42			3918.01	15
							3918.04	20			3918.06	47			3918.05	19
							3918.08	24			3918.1	43			3918.09	19
							3918.12	29			3918.14	42			3918.13	14
							3918.16	14			3918.18	40			3918.17	18
							3918.2	22			3918.22	37			3918.21	25
							3918.24	29			3918.26	34			3918.25	11
							3918.28	25			3918.3	35			3918.29	21
							3918.32	26			3918.34	37			3918.33	15
							3918.36	30			3918.38	37			3918.37	14
							3918.4	25			3918.43	35			3918.41	13
							3918.44	18			3918.47	38			3918.45	24
							3918.48	23			3918.51	46			3918.49	24
							3918.52	24			3918.55	53			3918.53	15
							3918.57	27			3918.59	37			3918.58	18
							3918.61	29			3918.63	37			3918.62	27
							3918.65	24			3918.67	42			3918.66	17
							3918.69	30			3918.71	51			3918.7	14
							3918.73	30			3918.75	56			3918.74	21
							3918.77	24			3918.79	45			3918.78	17
							3918.81	27			3918.83	53			3918.82	16
							3918.85	33			3918.87	44			3918.86	19
							3918.89	26			3918.91	40			3918.9	13
							3918.93	32			3918.95	34			3918.94	21
							3918.97	34			3918.99	46			3918.98	18
							3919.01	34			3919.04	33			3919.02	20
							3919.05	20			3919.08	37			3919.06	25
							3919.09	31			3919.12	31			3919.1	19
							3919.13	16			3919.16	37			3919.14	22
							3919.18	23			3919.2	39			3919.19	19
							3919.22	25			3919.24	43			3919.23	17
							3919.26	11			3919.28	32			3919.27	25
							3919.3	30			3919.32	41			3919.31	19
							3919.34	16			3919.36	38			3919.35	21
							3919.38	35			3919.4	44			3919.39	22
							3919.42	17			3919.44	40			3919.43	15
							3919.46	17			3919.48	36			3919.47	20
							3919.5	19			3919.52	28			3919.51	17
							3919.54	24			3919.56	31			3919.55	17
							3919.58	23			3919.6	35			3919.59	28
							3919.62	26			3919.65	30			3919.63	28
							3919.66	25			3919.69	26			3919.67	24
							3919.7	26			3919.73	34			3919.71	24
							3919.74	25			3919.77	33			3919.75	29
							3919.78	21			3919.81	35			3919.79	17
							3919.83	24			3919.85	32			3919.84	24
							3919.87	24			3919.89	35			3919.88	23
							3919.91	26			3919.93	42			3919.92	17
							3919.95	17			3919.97	46			3919.96	30
							3919.99	32			3920.01	33			3920	18
							3920.03	10			3920.05	39			3920.04	16
							3920.07	29			3920.09	28			3920.08	22
							3920.11	20			3920.13	44			3920.12	21
							3920.15	20			3920.17	38			3920.16	19
							3920.19	25			3920.21	31			3920.2	17
							3920.23	24			3920.25	27			3920.24	18
							3920.27	23			3920.3	22			3920.28	18
							3920.31	34			3920.34	32			3920.32	17
							3920.35	24			3920.38	31			3920.36	15
							3920.39	15			3920.42	24			3920.4	32
							3920.44	21			3920.46	29			3920.45	24
							3920.48	19			3920.5	23			3920.49	19
							3920.52	24			3920.54	24			3920.53	18
							3920.56	14			3920.58	25			3920.57	20
							3920.6	21			3920.62	30			3920.61	20
							3920.64	24			3920.66	29			3920.65	12
							3920.68	18			3920.7	37			3920.69	15
							3920.72	18			3920.74	24			3920.73	23
							3920.76	26			3920.78	37			3920.77	19
							3920.8	21			3920.82	28			3920.81	17
							3920.84	25			3920.86	40			3920.85	23
							3920.88	24			3920.91	33			3920.89	20
							3920.92	21			3920.95	34			3920.93	18
							3920.96	31			3920.99	26			3920.97	13
							3921	21			3921.03	25			3921.01	18
							3921.05	26			3921.07	29			3921.06	22
							3921.09	17			3921.11	36			3921.1	13
							3921.13	23			3921.15	21			3921.14	17
							3921.17	23			3921.19	24			3921.18	20
							3921.21	25			3921.23	33			3921.22	20
							3921.25	28			3921.27	22			3921.26	17
							3921.29	27			3921.31	30			3921.3	18
							3921.33	30			3921.35	20			3921.34	12
							3921.37	19			3921.39	26			3921.38	17
							3921.41	21			3921.43	29			3921.42	22
							3921.45	17			3921.47	23			3921.46	17
							3921.49	16			3921.52	24			3921.5	17
							3921.53	24			3921.56	21			3921.54	20
							3921.57	18			3921.6	25			3921.58	19
							3921.61	19			3921.64	27			3921.62	16
							3921.66	15			3921.68	29			3921.67	18
							3921.7	26			3921.72	34			3921.71	17
							3921.74	13			3921.76	26			3921.75	13
							3921.78	19			3921.8	24			3921.79	15
							3921.82	26			3921.84	29			3921.83	16
							3921.86	20			3921.88	24			3921.87	14
							3921.9	18			3921.92	24			3921.91	18
							3921.94	21			3921.96	35			3921.95	19
							3921.98	19			3922	28			3921.99	16
							3922.02	26			3922.04	29			3922.03	12
							3922.06	15			3922.08	28			3922.07	18
							3922.1	20			3922.13	29			3922.11	13
							3922.14	29			3922.17	30			3922.15	15
							3922.18	15			3922.21	19			3922.19	11
							3922.23	17			3922.25	30			3922.23	26
							3922.27	30			3922.29	21			3922.28	18
							3922.31	14			3922.33	22			3922.32	24
							3922.35	22			3922.37	28			3922.36	13
							3922.39	34			3922.41	24			3922.4	21
							3922.43	17			3922.45	22			3922.44	14
							3922.47	16			3922.49	26			3922.48	18
							3922.51	21			3922.53	25			3922.52	19
							3922.55	14			3922.57	35			3922.56	34
							3922.59	14			3922.61	29			3922.6	23
							3922.63	27			3922.65	27			3922.64	25
							3922.67	21			3922.69	27			3922.68	24
							3922.71	17			3922.74	34			3922.72	23
							3922.75	25			3922.78	25			3922.76	6
							3922.79	19			3922.82	19			3922.8	11
							3922.84	26			3922.86	37			3922.84	21
							3922.88	13			3922.9	19			3922.89	17
							3922.92	11			3922.94	27			3922.93	13
							3922.96	24			3922.98	27			3922.97	15
							3923	27			3923.02	24			3923.01	29
							3923.04	30			3923.06	22			3923.05	19
							3923.08	36			3923.1	20			3923.09	17
							3923.12	15			3923.14	25			3923.13	18
							3923.16	22			3923.18	25			3923.17	15
							3923.2	23			3923.22	30			3923.21	12
							3923.24	15			3923.26	21			3923.25	23
							3923.28	16			3923.31	32			3923.29	23
							3923.32	19			3923.35	27			3923.33	15
							3923.36	28			3923.39	33			3923.37	12
							3923.4	25			3923.43	43			3923.41	25
							3923.45	18			3923.47	24			3923.45	18
							3923.49	23			3923.51	24			3923.5	24
							3923.53	29			3923.55	23			3923.54	11
							3923.57	27			3923.59	31			3923.58	26
							3923.61	27			3923.63	29			3923.62	29
							3923.65	15			3923.67	23			3923.66	20
							3923.69	17			3923.71	32			3923.7	18
							3923.73	24			3923.75	26			3923.74	19
							3923.77	15			3923.79	30			3923.78	13
							3923.81	21			3923.83	27			3923.82	20
							3923.85	23			3923.87	20			3923.86	14
							3923.89	25			3923.92	28			3923.9	26
							3923.93	19			3923.96	30			3923.94	24
							3923.97	16			3924	23			3923.98	26
							3924.02	15			3924.04	29			3924.02	23
							3924.06	41			3924.08	21			3924.06	20
							3924.1	21			3924.12	27			3924.11	25
							3924.14	18			3924.16	29			3924.15	22
							3924.18	24			3924.2	33			3924.19	8
							3924.22	19			3924.24	26			3924.23	19
							3924.26	20			3924.28	31			3924.27	15
							3924.3	18			3924.32	22			3924.31	18
							3924.34	24			3924.36	28			3924.35	16
							3924.38	25			3924.4	35			3924.39	9
							3924.42	36			3924.44	20			3924.43	21
							3924.46	17			3924.48	17			3924.47	21
							3924.5	26			3924.53	39			3924.51	18
							3924.54	17			3924.57	31			3924.55	27
							3924.58	23			3924.61	26			3924.59	23
							3924.63	20			3924.65	25			3924.63	29
							3924.67	17			3924.69	20			3924.67	22
							3924.71	23			3924.73	25			3924.72	20
							3924.75	22			3924.77	34			3924.76	22
							3924.79	23			3924.81	32			3924.8	17
							3924.83	15			3924.85	31			3924.84	20
							3924.87	33			3924.89	20			3924.88	12
							3924.91	20			3924.93	29			3924.92	20
							3924.95	31			3924.97	37			3924.96	23
							3924.99	27			3925.01	31			3925	12
							3925.03	18			3925.05	25			3925.04	18
							3925.07	17			3925.1	36			3925.08	18
							3925.11	14			3925.14	24			3925.12	14
							3925.15	19			3925.18	38			3925.16	15
							3925.19	16			3925.22	22			3925.2	30
							3925.24	22			3925.26	24			3925.24	29
							3925.28	29			3925.3	30			3925.29	15
							3925.32	21			3925.34	29			3925.33	22
							3925.36	18			3925.38	17			3925.37	20
							3925.4	20			3925.42	22			3925.41	21
							3925.44	14			3925.46	20			3925.45	25
							3925.48	14			3925.5	34			3925.49	21
							3925.52	27			3925.54	15			3925.53	18
							3925.56	19			3925.58	27			3925.57	16
							3925.6	26			3925.62	27			3925.61	24
							3925.64	19			3925.66	35			3925.65	13
							3925.68	21			3925.71	30			3925.69	18
							3925.72	18			3925.75	25			3925.73	22
							3925.76	24			3925.79	26			3925.77	22
							3925.81	26			3925.83	32			3925.81	21
							3925.85	29			3925.87	25			3925.85	20
							3925.89	19			3925.91	19			3925.9	21
							3925.93	27			3925.95	25			3925.94	18
							3925.97	30			3925.99	21			3925.98	34
							3926.01	17			3926.03	23			3926.02	15
							3926.05	15			3926.07	34			3926.06	18
							3926.09	28			3926.11	25			3926.1	14
							3926.13	30			3926.15	26			3926.14	18
							3926.17	19			3926.19	18			3926.18	24
							3926.21	13			3926.23	29			3926.22	11
							3926.25	19			3926.27	27			3926.26	17
							3926.29	23			3926.32	39			3926.3	20
							3926.33	28			3926.36	20			3926.34	23
							3926.38	14			3926.4	25			3926.38	13
							3926.42	17			3926.44	26			3926.42	27
							3926.46	21			3926.48	31			3926.46	15
							3926.5	14			3926.52	26			3926.51	27
							3926.54	19			3926.56	30			3926.55	21
							3926.58	21			3926.6	23			3926.59	21
							3926.62	24			3926.64	34			3926.63	22
							3926.66	23			3926.68	34			3926.67	17
							3926.7	22			3926.72	34			3926.71	19
							3926.74	24			3926.76	32			3926.75	14
							3926.78	15			3926.8	30			3926.79	18
							3926.82	24			3926.84	33			3926.83	24
							3926.86	30			3926.89	26			3926.87	13
							3926.9	16			3926.93	28			3926.91	26
							3926.94	16			3926.97	40			3926.95	20
							3926.99	20			3927.01	34			3926.99	17
							3927.03	25			3927.05	20			3927.03	23
							3927.07	18			3927.09	26			3927.08	14
							3927.11	27			3927.13	36			3927.12	16
							3927.15	28			3927.17	22			3927.16	10
							3927.19	26			3927.21	17			3927.2	20
							3927.23	23			3927.25	22			3927.24	21
							3927.27	16			3927.29	35			3927.28	23
							3927.31	21			3927.33	25			3927.32	19
							3927.35	16			3927.37	29			3927.36	23
							3927.39	15			3927.41	28			3927.4	27
							3927.43	20			3927.46	25			3927.44	17
							3927.47	23			3927.5	33			3927.48	22
							3927.51	23			3927.54	28			3927.52	12
							3927.56	19			3927.58	32			3927.56	20
							3927.6	15			3927.62	27			3927.6	13
							3927.64	23			3927.66	33			3927.64	18
							3927.68	22			3927.7	23			3927.69	19
							3927.72	18			3927.74	37			3927.73	17
							3927.76	20			3927.78	31			3927.77	23
							3927.8	26			3927.82	38			3927.81	21
							3927.84	25			3927.86	26			3927.85	12
							3927.88	27			3927.9	23			3927.89	27
							3927.92	21			3927.94	34			3927.93	25
							3927.96	30			3927.98	39			3927.97	18
							3928	20			3928.02	38			3928.01	20
							3928.04	23			3928.07	21			3928.05	15
							3928.08	24			3928.11	20			3928.09	12
							3928.13	27			3928.15	27			3928.13	19
							3928.17	31			3928.19	31			3928.17	18
							3928.21	26			3928.23	35			3928.21	21
							3928.25	20			3928.27	34			3928.26	12
							3928.29	16			3928.31	26			3928.3	23
							3928.33	19			3928.35	24			3928.34	15
							3928.37	20			3928.39	26			3928.38	17
							3928.41	20			3928.43	17			3928.42	21
							3928.45	28			3928.47	20			3928.46	21
							3928.49	24			3928.51	20			3928.5	21
							3928.53	12			3928.55	30			3928.54	25
							3928.57	20			3928.59	29			3928.58	15
							3928.61	37			3928.64	30			3928.62	19
							3928.65	22			3928.68	20			3928.66	17
							3928.7	17			3928.72	27			3928.7	22
							3928.74	24			3928.76	28			3928.74	18
							3928.78	29			3928.8	30			3928.78	21
							3928.82	21			3928.84	20			3928.83	33
							3928.86	25			3928.88	29			3928.87	18
							3928.9	25			3928.92	34			3928.91	26
							3928.94	23			3928.96	31			3928.95	17
							3928.98	29			3929	39			3928.99	21
							3929.02	20			3929.04	31			3929.03	20
							3929.06	27			3929.08	33			3929.07	13
							3929.1	27			3929.12	25			3929.11	16
							3929.14	26			3929.16	31			3929.15	22
							3929.18	18			3929.21	28			3929.19	19
							3929.22	21			3929.25	32			3929.23	19
							3929.27	18			3929.29	23			3929.27	23
							3929.31	24			3929.33	30			3929.31	18
							3929.35	27			3929.37	28			3929.35	14
							3929.39	23			3929.41	35			3929.39	20
							3929.43	22			3929.45	32			3929.44	17
							3929.47	22			3929.49	20			3929.48	11
							3929.51	21			3929.53	35			3929.52	13
							3929.55	26			3929.57	37			3929.56	15
							3929.59	17			3929.61	23			3929.6	23
							3929.63	19			3929.65	25			3929.64	20
							3929.67	29			3929.69	35			3929.68	18
							3929.71	22			3929.73	32			3929.72	25
							3929.75	22			3929.78	35			3929.76	12
							3929.79	16			3929.82	29			3929.8	23
							3929.84	23			3929.86	35			3929.84	26
							3929.88	20			3929.9	28			3929.88	21
							3929.92	23			3929.94	30			3929.92	16
							3929.96	25			3929.98	37			3929.96	16
							3930	26			3930.02	38			3930.01	18
							3930.04	20			3930.06	30			3930.05	21
							3930.08	25			3930.1	26			3930.09	20
							3930.12	23			3930.14	31			3930.13	19
							3930.16	21			3930.18	31			3930.17	14
							3930.2	24			3930.22	28			3930.21	14
							3930.24	29			3930.26	31			3930.25	15
							3930.28	28			3930.3	29			3930.29	25
							3930.32	28			3930.35	24			3930.33	19
							3930.36	27			3930.39	30			3930.37	15
							3930.41	22			3930.43	37			3930.41	21
							3930.45	20			3930.47	29			3930.45	20
							3930.49	14			3930.51	24			3930.49	17
							3930.53	22			3930.55	23			3930.53	18
							3930.57	13			3930.59	27			3930.58	24
							3930.61	25			3930.63	31			3930.62	15
							3930.65	13			3930.67	29			3930.66	17
							3930.69	26			3930.71	33			3930.7	23
							3930.73	29			3930.75	34			3930.74	15
							3930.77	17			3930.79	29			3930.78	29
							3930.81	23			3930.83	38			3930.82	26
							3930.85	29			3930.87	37			3930.86	22
							3930.89	23			3930.92	34			3930.9	20
							3930.93	28			3930.96	35			3930.94	23
							3930.98	28			3931	37			3930.98	13
							3931.02	23			3931.04	44			3931.02	24
							3931.06	20			3931.08	18			3931.06	18
							3931.1	24			3931.12	27			3931.1	23
							3931.14	29			3931.16	20			3931.15	24
							3931.18	15			3931.2	29			3931.19	12
							3931.22	24			3931.24	26			3931.23	21
							3931.26	31			3931.28	25			3931.27	16
							3931.3	13			3931.32	25			3931.31	24
							3931.34	19			3931.36	19			3931.35	13
							3931.38	29			3931.4	30			3931.39	14
							3931.42	18			3931.44	20			3931.43	15
							3931.46	19			3931.49	30			3931.47	24
							3931.5	14			3931.53	21			3931.51	18
							3931.55	24			3931.57	24			3931.55	24
							3931.59	17			3931.61	24			3931.59	24
							3931.63	27			3931.65	35			3931.63	20
							3931.67	23			3931.69	27			3931.67	21
							3931.71	20			3931.73	29			3931.72	11
							3931.75	23			3931.77	25			3931.76	19
							3931.79	21			3931.81	33			3931.8	29
							3931.83	16			3931.85	27			3931.84	15
							3931.87	28			3931.89	33			3931.88	24
							3931.91	23			3931.93	30			3931.92	24
							3931.95	27			3931.97	27			3931.96	13
							3931.99	22			3932.01	26			3932	19
							3932.03	19			3932.06	26			3932.04	23
							3932.07	26			3932.1	30			3932.08	17
							3932.12	13			3932.14	41			3932.12	13
							3932.16	17			3932.18	28			3932.16	23
							3932.2	24			3932.22	29			3932.2	11
							3932.24	14			3932.26	31			3932.24	17
							3932.28	22			3932.3	29			3932.29	13
							3932.32	23			3932.34	22			3932.33	16
							3932.36	29			3932.38	24			3932.37	20
							3932.4	18			3932.42	25			3932.41	16
							3932.44	34			3932.46	29			3932.45	23
							3932.48	27			3932.5	31			3932.49	17
							3932.52	22			3932.54	23			3932.53	21
							3932.56	25			3932.58	25			3932.57	21
							3932.6	24			3932.63	30			3932.61	23
							3932.64	15			3932.67	24			3932.65	15
							3932.69	24			3932.71	28			3932.69	24
							3932.73	21			3932.75	28			3932.73	16
							3932.77	22			3932.79	21			3932.77	30
							3932.81	20			3932.83	36			3932.81	19
							3932.85	17			3932.87	39			3932.86	17
							3932.89	20			3932.91	29			3932.9	19
							3932.93	18			3932.95	27			3932.94	16
							3932.97	21			3932.99	31			3932.98	16
							3933.01	14			3933.03	30			3933.02	17
							3933.05	26			3933.07	31			3933.06	23
							3933.09	22			3933.11	33			3933.1	11
							3933.13	31			3933.15	36			3933.14	14
							3933.17	16			3933.2	32			3933.18	20
							3933.22	29			3933.24	28			3933.22	17
							3933.26	22			3933.28	27			3933.26	12
							3933.3	19			3933.32	32			3933.3	18
							3933.34	13			3933.36	26			3933.34	17
							3933.38	19			3933.4	29			3933.38	23
							3933.42	25			3933.44	23			3933.43	19
							3933.46	22			3933.48	26			3933.47	9
							3933.5	21			3933.52	22			3933.51	15
							3933.54	21			3933.56	25			3933.55	12
							3933.58	18			3933.6	23			3933.59	20
							3933.62	22			3933.64	26			3933.63	18
							3933.66	23			3933.68	30			3933.67	21
							3933.7	17			3933.73	26			3933.71	22
							3933.74	21			3933.77	24			3933.75	22
							3933.79	20			3933.81	36			3933.79	12
							3933.83	28			3933.85	21			3933.83	14
							3933.87	29			3933.89	21			3933.87	17
							3933.91	25			3933.93	30			3933.91	18
							3933.95	19			3933.97	30			3933.96	13
							3933.99	12			3934.01	25			3934	16
							3934.03	16			3934.05	37			3934.04	16
							3934.07	31			3934.09	22			3934.08	24
							3934.11	20			3934.13	27			3934.12	13
							3934.15	17			3934.17	24			3934.16	24
							3934.19	19			3934.21	27			3934.2	15
							3934.23	15			3934.25	32			3934.24	18
							3934.27	13			3934.3	30			3934.28	23
							3934.31	20			3934.34	29			3934.32	18
							3934.36	25			3934.38	31			3934.36	19
							3934.4	29			3934.42	25			3934.4	22
							3934.44	14			3934.46	31			3934.44	15
							3934.48	28			3934.5	19			3934.48	13
							3934.52	23			3934.54	25			3934.53	12
							3934.56	27			3934.58	22			3934.57	16
							3934.6	18			3934.62	27			3934.61	15
							3934.64	23			3934.66	32			3934.65	17
							3934.68	22			3934.7	24			3934.69	18
							3934.72	24			3934.74	24			3934.73	22
							3934.76	20			3934.78	14			3934.77	14
							3934.8	23			3934.82	29			3934.81	23
							3934.84	20			3934.87	18			3934.85	20
							3934.89	24			3934.91	31			3934.89	25
							3934.93	23			3934.95	28			3934.93	14
							3934.97	22			3934.99	32			3934.97	16
							3935.01	17			3935.03	37			3935.01	22
							3935.05	21			3935.07	25			3935.05	16
							3935.09	26			3935.11	23			3935.1	25
							3935.13	18			3935.15	31			3935.14	17
							3935.17	25			3935.19	24			3935.18	18
							3935.21	13			3935.23	28			3935.22	22
							3935.25	21			3935.27	30			3935.26	20
							3935.29	23			3935.31	29			3935.3	14
							3935.33	16			3935.35	30			3935.34	17
							3935.37	20			3935.4	33			3935.38	15
							3935.41	15			3935.44	28			3935.42	23
							3935.46	12			3935.48	34			3935.46	18
							3935.5	27			3935.52	28			3935.5	20
							3935.54	23			3935.56	25			3935.54	16
							3935.58	18			3935.6	26			3935.58	24
							3935.62	18			3935.64	16			3935.63	19
							3935.66	26			3935.68	18			3935.67	17
							3935.7	20			3935.72	24			3935.71	15
							3935.74	29			3935.76	34			3935.75	18
							3935.78	18			3935.8	26			3935.79	18
							3935.82	26			3935.84	23			3935.83	21
							3935.86	24			3935.88	15			3935.87	19
							3935.9	24			3935.92	36			3935.91	25
							3935.94	34			3935.97	36			3935.95	16
							3935.99	29			3936.01	24			3935.99	17
							3936.03	24			3936.05	25			3936.03	15
							3936.07	30			3936.09	17			3936.07	28
							3936.11	27			3936.13	31			3936.11	20
							3936.15	26			3936.17	27			3936.15	22
							3936.19	38			3936.21	30			3936.2	22
							3936.23	29			3936.25	27			3936.24	16
							3936.27	19			3936.29	33			3936.28	18
							3936.31	27			3936.33	35			3936.32	18
							3936.35	32			3936.37	24			3936.36	25
							3936.39	39			3936.41	27			3936.4	14
							3936.43	20			3936.45	24			3936.44	25
							3936.47	20			3936.5	26			3936.48	24
							3936.52	17			3936.54	28			3936.52	18
							3936.56	18			3936.58	26			3936.56	19
							3936.6	21			3936.62	14			3936.6	26
							3936.64	26			3936.66	23			3936.64	19
							3936.68	29			3936.7	26			3936.68	18
							3936.72	23			3936.74	30			3936.72	20
							3936.76	18			3936.78	31			3936.77	30
							3936.8	25			3936.82	29			3936.81	23
							3936.84	25			3936.86	38			3936.85	17
							3936.88	20			3936.9	27			3936.89	20
							3936.92	20			3936.94	23			3936.93	15
							3936.96	23			3936.98	29			3936.97	20
							3937	23			3937.02	29			3937.01	17
							3937.04	23			3937.07	22			3937.05	19
							3937.09	19			3937.11	30			3937.09	25
							3937.13	13			3937.15	33			3937.13	9
							3937.17	18			3937.19	24			3937.17	17
							3937.21	17			3937.23	30			3937.21	19
							3937.25	16			3937.27	24			3937.25	15
							3937.29	16			3937.31	35			3937.3	22
							3937.33	19			3937.35	26			3937.34	18
							3937.37	29			3937.39	20			3937.38	14
							3937.41	21			3937.43	35			3937.42	20
							3937.45	25			3937.47	29			3937.46	22
							3937.49	22			3937.51	51			3937.5	23
							3937.53	17			3937.55	35			3937.54	17
							3937.57	33			3937.6	31			3937.58	20
							3937.62	14			3937.64	23			3937.62	22
							3937.66	24			3937.68	28			3937.66	12
							3937.7	15			3937.72	35			3937.7	23
							3937.74	19			3937.76	26			3937.74	19
							3937.78	26			3937.8	30			3937.78	22
							3937.82	29			3937.84	28			3937.83	16
							3937.86	15			3937.88	36			3937.87	15
							3937.9	26			3937.92	22			3937.91	20
							3937.94	16			3937.96	37			3937.95	23
							3937.98	20			3938	25			3937.99	10
							3938.02	17			3938.04	26			3938.03	13
							3938.06	19			3938.08	29			3938.07	20
							3938.1	22			3938.13	33			3938.11	19
							3938.15	22			3938.17	32			3938.15	16
							3938.19	24			3938.21	26			3938.19	20
							3938.23	25			3938.25	29			3938.23	15
							3938.27	23			3938.29	23			3938.27	15
							3938.31	24			3938.33	23			3938.31	14
							3938.35	17			3938.37	28			3938.35	11
							3938.39	26			3938.41	32			3938.4	20
							3938.43	25			3938.45	23			3938.44	12
							3938.47	27			3938.49	26			3938.48	17
							3938.51	19			3938.53	23			3938.52	9
							3938.55	26			3938.57	21			3938.56	12
							3938.59	23			3938.61	24			3938.6	16
							3938.63	18			3938.65	19			3938.64	21
							3938.68	21			3938.7	33			3938.68	19
							3938.72	25			3938.74	30			3938.72	15
							3938.76	21			3938.78	23			3938.76	17
							3938.8	18			3938.82	24			3938.8	21
							3938.84	24			3938.86	21			3938.84	21
							3938.88	27			3938.9	21			3938.88	13
							3938.92	27			3938.94	29			3938.93	19
							3938.96	18			3938.98	32			3938.97	22
							3939	25			3939.02	28			3939.01	23
							3939.04	18			3939.06	25			3939.05	13
							3939.08	26			3939.1	41			3939.09	20
							3939.12	18			3939.14	31			3939.13	12
							3939.16	19			3939.18	29			3939.17	21
							3939.21	24			3939.23	20			3939.21	20
							3939.25	18			3939.27	21			3939.25	28
							3939.29	22			3939.31	24			3939.29	20
							3939.33	17			3939.35	31			3939.33	18
							3939.37	21			3939.39	20			3939.37	22
							3939.41	17			3939.43	29			3939.41	18
							3939.45	18			3939.47	28			3939.46	24
							3939.49	23			3939.51	27			3939.5	16
							3939.53	23			3939.55	26			3939.54	23
							3939.57	18			3939.59	33			3939.58	15
							3939.61	21			3939.63	32			3939.62	17
							3939.65	17			3939.67	25			3939.66	22
							3939.69	18			3939.71	23			3939.7	18
							3939.73	24			3939.76	37			3939.74	12
							3939.78	21			3939.8	35			3939.78	26
							3939.82	24			3939.84	30			3939.82	16
							3939.86	28			3939.88	24			3939.86	14
							3939.9	21			3939.92	31			3939.9	18
							3939.94	26			3939.96	21			3939.94	17
							3939.98	23			3940	27			3939.98	22
							3940.02	21			3940.04	23			3940.03	22
							3940.06	19			3940.08	32			3940.07	14
							3940.1	16			3940.12	35			3940.11	20
							3940.14	21			3940.16	35			3940.15	9
							3940.18	17			3940.2	33			3940.19	11
							3940.22	29			3940.24	25			3940.23	16
							3940.26	19			3940.29	29			3940.27	19
							3940.31	12			3940.33	25			3940.31	14
							3940.35	22			3940.37	23			3940.35	26
							3940.39	36			3940.41	17			3940.39	8
							3940.43	27			3940.45	23			3940.43	13
							3940.47	18			3940.49	26			3940.47	17
							3940.51	11			3940.53	21			3940.51	18
							3940.55	20			3940.57	24			3940.56	23
							3940.59	7			3940.61	22			3940.6	22
							3940.63	29			3940.65	25			3940.64	16
							3940.67	18			3940.69	28			3940.68	14
							3940.71	18			3940.73	28			3940.72	19
							3940.75	21			3940.77	28			3940.76	22
							3940.79	18			3940.82	24			3940.8	21
							3940.84	23			3940.86	37			3940.84	23
							3940.88	16			3940.9	25			3940.88	20
							3940.92	18			3940.94	23			3940.92	20
							3940.96	19			3940.98	25			3940.96	19
							3941	20			3941.02	37			3941	14
							3941.04	21			3941.06	24			3941.04	11
							3941.08	19			3941.1	41			3941.09	18
							3941.12	20			3941.14	25			3941.13	15
							3941.16	20			3941.18	26			3941.17	11
							3941.2	17			3941.22	34			3941.21	19
							3941.24	31			3941.26	33			3941.25	22
							3941.28	15			3941.3	28			3941.29	14
							3941.33	19			3941.35	31			3941.33	20
							3941.37	23			3941.39	20			3941.37	18
							3941.41	19			3941.43	29			3941.41	22
							3941.45	24			3941.47	25			3941.45	21
							3941.49	19			3941.51	32			3941.49	16
							3941.53	15			3941.55	39			3941.53	15
							3941.57	21			3941.59	20			3941.57	12
							3941.61	22			3941.63	21			3941.62	26
							3941.65	26			3941.67	31			3941.66	17
							3941.69	21			3941.71	33			3941.7	20
							3941.73	14			3941.75	24			3941.74	18
							3941.77	16			3941.79	23			3941.78	21
							3941.81	20			3941.83	29			3941.82	27
							3941.86	23			3941.88	37			3941.86	14
							3941.9	19			3941.92	38			3941.9	25
							3941.94	25			3941.96	33			3941.94	19
							3941.98	24			3942	25			3941.98	22
							3942.02	22			3942.04	30			3942.02	21
							3942.06	17			3942.08	33			3942.06	23
							3942.1	24			3942.12	31			3942.1	18
							3942.14	29			3942.16	26			3942.15	11
							3942.18	17			3942.2	19			3942.19	15
							3942.22	22			3942.24	26			3942.23	21
							3942.26	15			3942.28	31			3942.27	16
							3942.3	23			3942.32	20			3942.31	13
							3942.34	16			3942.36	24			3942.35	19
							3942.39	21			3942.41	34			3942.39	19
							3942.43	22			3942.45	34			3942.43	23
							3942.47	20			3942.49	31			3942.47	19
							3942.51	15			3942.53	30			3942.51	17
							3942.55	23			3942.57	24			3942.55	16
							3942.59	13			3942.61	31			3942.59	11
							3942.63	28			3942.65	35			3942.63	12
							3942.67	21			3942.69	41			3942.68	14
							3942.71	25			3942.73	34			3942.72	27
							3942.75	28			3942.77	21			3942.76	23
							3942.79	21			3942.81	28			3942.8	19
							3942.83	25			3942.85	33			3942.84	19
							3942.87	25			3942.89	24			3942.88	19
							3942.92	26			3942.94	26			3942.92	20
							3942.96	17			3942.98	12			3942.96	24
							3943	17			3943.02	24			3943	24
							3943.04	19			3943.06	24			3943.04	28
							3943.08	20			3943.1	21			3943.08	16
							3943.12	24			3943.14	24			3943.12	21
							3943.16	18			3943.18	31			3943.16	15
							3943.2	20			3943.22	36			3943.21	20
							3943.24	23			3943.26	31			3943.25	20
							3943.28	19			3943.3	29			3943.29	20
							3943.32	20			3943.34	29			3943.33	12
							3943.36	17			3943.38	25			3943.37	11
							3943.4	19			3943.42	27			3943.41	25
							3943.45	24			3943.47	18			3943.45	25
							3943.49	23			3943.51	26			3943.49	15
							3943.53	32			3943.55	24			3943.53	22
							3943.57	25			3943.59	35			3943.57	24
							3943.61	27			3943.63	25			3943.61	15
							3943.65	22			3943.67	31			3943.65	18
							3943.69	24			3943.71	30			3943.69	19
							3943.73	23			3943.75	34			3943.74	20
							3943.77	18			3943.79	38			3943.78	27
							3943.81	25			3943.83	38			3943.82	22
							3943.85	18			3943.87	29			3943.86	30
							3943.89	24			3943.91	28			3943.9	20
							3943.94	17			3943.96	39			3943.94	17
							3943.98	25			3944	36			3943.98	20
							3944.02	22			3944.04	26			3944.02	21
							3944.06	27			3944.08	31			3944.06	23
							3944.1	21			3944.12	36			3944.1	17
							3944.14	30			3944.16	38			3944.14	10
							3944.18	33			3944.2	48			3944.18	12
							3944.22	30			3944.24	32			3944.22	27
							3944.26	30			3944.28	38			3944.27	18
							3944.3	33			3944.32	39			3944.31	17
							3944.34	28			3944.36	31			3944.35	26
							3944.38	22			3944.4	33			3944.39	19
							3944.42	28			3944.44	38			3944.43	14
							3944.47	29			3944.49	23			3944.47	17
							3944.51	29			3944.53	30			3944.51	23
							3944.55	26			3944.57	34			3944.55	24
							3944.59	33			3944.61	37			3944.59	11
							3944.63	26			3944.65	36			3944.63	22
							3944.67	30			3944.69	44			3944.67	18
							3944.71	33			3944.73	53			3944.71	15
							3944.75	39			3944.77	54			3944.76	20
							3944.79	31			3944.81	44			3944.8	24
							3944.83	34			3944.85	49			3944.84	16
							3944.87	22			3944.89	65			3944.88	15
							3944.91	24			3944.93	59			3944.92	21
							3944.95	40			3944.97	47			3944.96	21
							3945	33			3945.02	41			3945	22
							3945.04	23			3945.06	30			3945.04	29
							3945.08	24			3945.1	41			3945.08	13
							3945.12	31			3945.14	44			3945.12	19
							3945.16	21			3945.18	49			3945.16	23
							3945.2	36			3945.22	38			3945.2	26
							3945.24	27			3945.26	34			3945.24	20
							3945.28	24			3945.3	26			3945.29	19
							3945.32	31			3945.34	29			3945.33	17
							3945.36	27			3945.38	30			3945.37	20
							3945.4	21			3945.42	23			3945.41	20
							3945.44	23			3945.46	45			3945.45	10
							3945.49	32			3945.5	36			3945.49	24
							3945.53	36			3945.55	33			3945.53	15
							3945.57	15			3945.59	28			3945.57	19
							3945.61	21			3945.63	25			3945.61	27
							3945.65	17			3945.67	38			3945.65	25
							3945.69	21			3945.71	33			3945.69	17
							3945.73	36			3945.75	41			3945.73	23
							3945.77	35			3945.79	49			3945.77	23
							3945.81	36			3945.83	43			3945.82	29
							3945.85	40			3945.87	40			3945.86	16
							3945.89	42			3945.91	60			3945.9	25
							3945.93	33			3945.95	54			3945.94	14
							3945.97	25			3945.99	39			3945.98	23
							3946.02	35			3946.04	52			3946.02	16
							3946.06	52			3946.08	48			3946.06	33
							3946.1	39			3946.12	41			3946.1	25
							3946.14	31			3946.16	39			3946.14	25
							3946.18	18			3946.2	31			3946.18	21
							3946.22	34			3946.24	37			3946.22	21
							3946.26	32			3946.28	39			3946.26	20
							3946.3	19			3946.32	41			3946.3	22
							3946.34	33			3946.36	31			3946.35	21
							3946.38	29			3946.4	32			3946.39	19
							3946.42	31			3946.44	29			3946.43	14
							3946.46	25			3946.48	25			3946.47	30
							3946.51	21			3946.52	36			3946.51	13
							3946.55	17			3946.57	30			3946.55	23
							3946.59	15			3946.61	41			3946.59	20
							3946.63	23			3946.65	30			3946.63	29
							3946.67	29			3946.69	42			3946.67	23
							3946.71	40			3946.73	45			3946.71	25
							3946.75	38			3946.77	45			3946.75	20
							3946.79	32			3946.81	36			3946.79	21
							3946.83	31			3946.85	36			3946.84	18
							3946.87	33			3946.89	36			3946.88	13
							3946.91	25			3946.93	50			3946.92	22
							3946.95	29			3946.97	40			3946.96	31
							3946.99	21			3947.01	51			3947	20
							3947.04	30			3947.06	44			3947.04	22
							3947.08	28			3947.1	41			3947.08	11
							3947.12	29			3947.14	45			3947.12	24
							3947.16	23			3947.18	42			3947.16	26
							3947.2	23			3947.22	38			3947.2	20
							3947.24	30			3947.26	37			3947.24	27
							3947.28	25			3947.3	33			3947.28	20
							3947.32	25			3947.34	36			3947.32	29
							3947.36	33			3947.38	18			3947.37	20
							3947.4	23			3947.42	38			3947.41	17
							3947.44	26			3947.46	32			3947.45	20
							3947.48	26			3947.5	24			3947.49	18
							3947.53	25			3947.54	32			3947.53	6
							3947.57	34			3947.59	24			3947.57	19
							3947.61	28			3947.63	32			3947.61	18
							3947.65	26			3947.67	45			3947.65	21
							3947.69	20			3947.71	29			3947.69	24
							3947.73	26			3947.75	41			3947.73	23
							3947.77	22			3947.79	35			3947.77	13
							3947.81	20			3947.83	45			3947.81	15
							3947.85	27			3947.87	35			3947.86	22
							3947.89	31			3947.91	39			3947.9	15
							3947.93	38			3947.95	43			3947.94	20
							3947.97	30			3947.99	29			3947.98	22
							3948.01	21			3948.03	23			3948.02	20
							3948.06	18			3948.08	26			3948.06	29
							3948.1	30			3948.12	32			3948.1	15
							3948.14	21			3948.16	41			3948.14	16
							3948.18	26			3948.2	43			3948.18	20
							3948.22	25			3948.24	36			3948.22	13
							3948.26	25			3948.28	27			3948.26	20
							3948.3	29			3948.32	36			3948.3	15
							3948.34	32			3948.36	31			3948.34	26
							3948.38	37			3948.4	31			3948.39	18
							3948.42	29			3948.44	34			3948.43	17
							3948.46	22			3948.48	32			3948.47	11
							3948.5	27			3948.52	30			3948.51	25
							3948.55	21			3948.56	24			3948.55	20
							3948.59	23			3948.61	34			3948.59	24
							3948.63	24			3948.65	27			3948.63	17
							3948.67	28			3948.69	28			3948.67	21
							3948.71	16			3948.73	25			3948.71	17
							3948.75	13			3948.77	29			3948.75	30
							3948.79	29			3948.81	27			3948.79	30
							3948.83	27			3948.85	30			3948.83	15
							3948.87	23			3948.89	42			3948.88	19
							3948.91	24			3948.93	38			3948.92	24
							3948.95	31			3948.97	35			3948.96	23
							3948.99	26			3949.01	21			3949	25
							3949.04	29			3949.05	30			3949.04	22
							3949.08	23			3949.1	20			3949.08	22
							3949.12	21			3949.14	33			3949.12	19
							3949.16	18			3949.18	30			3949.16	21
							3949.2	28			3949.22	34			3949.2	15
							3949.24	21			3949.26	26			3949.24	13
							3949.28	29			3949.3	33			3949.28	25
							3949.32	17			3949.34	28			3949.32	17
							3949.36	24			3949.38	32			3949.36	14
							3949.4	20			3949.42	31			3949.41	23
							3949.44	13			3949.46	24			3949.45	24
							3949.48	20			3949.5	27			3949.49	20
							3949.52	21			3949.54	32			3949.53	22
							3949.57	23			3949.59	35			3949.57	20
							3949.61	27			3949.63	40			3949.61	23
							3949.65	16			3949.67	24			3949.65	21
							3949.69	31			3949.71	26			3949.69	18
							3949.73	22			3949.75	32			3949.73	22
							3949.77	22			3949.79	44			3949.77	14
							3949.81	19			3949.83	39			3949.81	20
							3949.85	18			3949.87	33			3949.85	18
							3949.89	21			3949.91	31			3949.9	19
							3949.93	25			3949.95	47			3949.94	14
							3949.97	25			3949.99	37			3949.98	21
							3950.01	20			3950.03	37			3950.02	22
							3950.06	30			3950.07	35			3950.06	26
							3950.1	20			3950.12	41			3950.1	14
							3950.14	22			3950.16	29			3950.14	12
							3950.18	29			3950.2	31			3950.18	17
							3950.22	19			3950.24	21			3950.22	15
							3950.26	10			3950.28	35			3950.26	19
							3950.3	32			3950.32	35			3950.3	20
							3950.34	13			3950.36	22			3950.34	24
							3950.38	18			3950.4	40			3950.39	13
							3950.42	24			3950.44	26			3950.43	16
							3950.46	22			3950.48	23			3950.47	18
							3950.5	19			3950.52	18			3950.51	26
							3950.55	25			3950.56	24			3950.55	20
							3950.59	20			3950.61	21			3950.59	17
							3950.63	21			3950.65	23			3950.63	18
							3950.67	23			3950.69	37			3950.67	22
							3950.71	16			3950.73	22			3950.71	16
							3950.75	22			3950.77	25			3950.75	13
							3950.79	26			3950.81	22			3950.79	22
							3950.83	31			3950.85	34			3950.83	14
							3950.87	22			3950.89	22			3950.87	18
							3950.91	22			3950.93	31			3950.92	19
							3950.95	19			3950.97	19			3950.96	21
							3950.99	20			3951.01	21			3951	20
							3951.04	22			3951.05	30			3951.04	20
							3951.08	24			3951.1	35			3951.08	15
							3951.12	18			3951.14	36			3951.12	14
							3951.16	12			3951.18	35			3951.16	13
							3951.2	26			3951.22	24			3951.2	23
							3951.24	28			3951.26	30			3951.24	13
							3951.28	33			3951.3	16			3951.28	22
							3951.32	19			3951.34	22			3951.32	14
							3951.36	17			3951.38	23			3951.36	17
							3951.4	23			3951.42	17			3951.41	17
							3951.44	24			3951.46	28			3951.45	20
							3951.48	22			3951.5	33			3951.49	21
							3951.53	21			3951.54	24			3951.53	22
							3951.57	16			3951.59	24			3951.57	20
							3951.61	16			3951.63	28			3951.61	22
							3951.65	22			3951.67	20			3951.65	23
							3951.69	16			3951.71	24			3951.69	23
							3951.73	23			3951.75	24			3951.73	16
							3951.77	17			3951.79	31			3951.77	11
							3951.81	27			3951.83	27			3951.81	21
							3951.85	17			3951.87	32			3951.85	21
							3951.89	18			3951.91	37			3951.9	20
							3951.93	28			3951.95	25			3951.94	20
							3951.97	16			3951.99	35			3951.98	12
							3952.02	26			3952.03	32			3952.02	19
							3952.06	20			3952.08	28			3952.06	10
							3952.1	22			3952.12	33			3952.1	15
							3952.14	22			3952.16	21			3952.14	24
							3952.18	17			3952.2	30			3952.18	15
							3952.22	17			3952.24	34			3952.22	23
							3952.26	11			3952.28	16			3952.26	17
							3952.3	18			3952.32	37			3952.3	17
							3952.34	19			3952.36	23			3952.34	15
							3952.38	28			3952.4	32			3952.39	23
							3952.42	18			3952.44	27			3952.43	17
							3952.46	23			3952.48	38			3952.47	8
							3952.51	31			3952.52	33			3952.51	17
							3952.55	16			3952.57	32			3952.55	19
							3952.59	14			3952.61	33			3952.59	25
							3952.63	22			3952.65	29			3952.63	23
							3952.67	16			3952.69	29			3952.67	24
							3952.71	22			3952.73	30			3952.71	21
							3952.75	21			3952.77	30			3952.75	16
							3952.79	19			3952.81	27			3952.79	18
							3952.83	20			3952.85	38			3952.83	11
							3952.87	23			3952.89	15			3952.87	18
							3952.91	21			3952.93	35			3952.92	18
							3952.95	21			3952.97	39			3952.96	19
							3953	24			3953.01	35			3953	19
							3953.04	21			3953.06	36			3953.04	23
							3953.08	24			3953.1	35			3953.08	21
							3953.12	13			3953.14	30			3953.12	24
							3953.16	23			3953.18	29			3953.16	14
							3953.2	29			3953.22	46			3953.2	19
							3953.24	27			3953.26	32			3953.24	13
							3953.28	41			3953.3	36			3953.28	20
							3953.32	25			3953.34	22			3953.32	22
							3953.36	11			3953.38	25			3953.36	21
							3953.4	28			3953.42	33			3953.41	19
							3953.44	24			3953.46	18			3953.45	16
							3953.49	17			3953.5	32			3953.49	23
							3953.53	14			3953.54	30			3953.53	25
							3953.57	14			3953.59	32			3953.57	10
							3953.61	14			3953.63	28			3953.61	20
							3953.65	19			3953.67	23			3953.65	20
							3953.69	21			3953.71	26			3953.69	12
							3953.73	20			3953.75	23			3953.73	17
							3953.77	25			3953.79	39			3953.77	27
							3953.81	20			3953.83	28			3953.81	21
							3953.85	20			3953.87	29			3953.85	21
							3953.89	38			3953.91	30			3953.9	25
							3953.93	23			3953.95	24			3953.94	16
							3953.98	21			3953.99	32			3953.98	16
							3954.02	22			3954.04	26			3954.02	18
							3954.06	25			3954.08	37			3954.06	24
							3954.1	24			3954.12	33			3954.1	25
							3954.14	20			3954.16	30			3954.14	20
							3954.18	23			3954.2	20			3954.18	10
							3954.22	25			3954.24	29			3954.22	18
							3954.26	16			3954.28	32			3954.26	23
							3954.3	27			3954.32	22			3954.3	20
							3954.34	19			3954.36	18			3954.34	23
							3954.38	30			3954.4	32			3954.39	16
							3954.42	19			3954.44	29			3954.43	14
							3954.47	20			3954.48	19			3954.47	26
							3954.51	18			3954.53	37			3954.51	25
							3954.55	26			3954.57	27			3954.55	18
							3954.59	17			3954.61	32			3954.59	27
							3954.63	26			3954.65	40			3954.63	22
							3954.67	17			3954.69	26			3954.67	22
							3954.71	27			3954.73	26			3954.71	22
							3954.75	22			3954.77	30			3954.75	20
							3954.79	11			3954.81	30			3954.79	14
							3954.83	28			3954.85	31			3954.83	15
							3954.87	15			3954.89	23			3954.88	11
							3954.91	21			3954.93	21			3954.92	10
							3954.96	18			3954.97	24			3954.96	26
							3955	13			3955.02	28			3955	19
							3955.04	11			3955.06	28			3955.04	17
							3955.08	19			3955.1	21			3955.08	16
							3955.12	15			3955.14	20			3955.12	20
							3955.16	19			3955.18	31			3955.16	16
							3955.2	27			3955.22	32			3955.2	11
							3955.24	22			3955.26	28			3955.24	14
							3955.28	27			3955.3	34			3955.28	16
							3955.32	11			3955.34	39			3955.32	12
							3955.36	19			3955.38	25			3955.37	20
							3955.4	17			3955.42	25			3955.41	21
							3955.45	26			3955.46	21			3955.45	22
							3955.49	27			3955.51	25			3955.49	18
							3955.53	20			3955.55	34			3955.53	17
							3955.57	26			3955.59	21			3955.57	14
							3955.61	16			3955.63	33			3955.61	14
							3955.65	36			3955.67	17			3955.65	19
							3955.69	20			3955.71	34			3955.69	23
							3955.73	18			3955.75	23			3955.73	24
							3955.77	15			3955.79	37			3955.77	9
							3955.81	20			3955.83	35			3955.81	16
							3955.85	27			3955.87	38			3955.86	20
							3955.9	28			3955.91	25			3955.9	19
							3955.94	35			3955.95	26			3955.94	22
							3955.98	24			3956	41			3955.98	18
							3956.02	22			3956.04	29			3956.02	21
							3956.06	19			3956.08	22			3956.06	19
							3956.1	30			3956.12	27			3956.1	21
							3956.14	16			3956.16	29			3956.14	23
							3956.18	27			3956.2	36			3956.18	16
							3956.22	21			3956.24	42			3956.22	16
							3956.26	19			3956.28	25			3956.26	18
							3956.3	25			3956.32	26			3956.31	18
							3956.34	24			3956.36	25			3956.35	11
							3956.39	24			3956.4	27			3956.39	17
							3956.43	24			3956.44	38			3956.43	19
							3956.47	22			3956.49	31			3956.47	22
							3956.51	19			3956.53	22			3956.51	13
							3956.55	24			3956.57	37			3956.55	14
							3956.59	16			3956.61	29			3956.59	4
							3956.63	17			3956.65	26			3956.63	24
							3956.67	29			3956.69	27			3956.67	10
							3956.71	19			3956.73	33			3956.71	21
							3956.75	16			3956.77	41			3956.75	15
							3956.79	22			3956.81	41			3956.8	20
							3956.83	32			3956.85	35			3956.84	19
							3956.88	12			3956.89	34			3956.88	19
							3956.92	31			3956.93	37			3956.92	13
							3956.96	20			3956.98	40			3956.96	21
							3957	23			3957.02	27			3957	22
							3957.04	22			3957.06	42			3957.04	23
							3957.08	20			3957.1	29			3957.08	8
							3957.12	23			3957.14	35			3957.12	16
							3957.16	20			3957.18	22			3957.16	19
							3957.2	30			3957.22	23			3957.2	13
							3957.24	27			3957.26	14			3957.24	19
							3957.28	23			3957.3	26			3957.29	18
							3957.32	16			3957.34	22			3957.33	21
							3957.37	15			3957.38	31			3957.37	14
							3957.41	15			3957.43	29			3957.41	22
							3957.45	26			3957.47	35			3957.45	20
							3957.49	26			3957.51	28			3957.49	25
							3957.53	13			3957.55	41			3957.53	24
							3957.57	18			3957.59	30			3957.57	34
							3957.61	17			3957.63	42			3957.61	25
							3957.65	20			3957.67	56			3957.65	28
							3957.69	24			3957.71	69			3957.69	24
							3957.73	20			3957.75	94			3957.73	29
							3957.77	26			3957.79	83			3957.78	26
							3957.82	42			3957.83	83			3957.82	24
							3957.86	44			3957.87	98			3957.86	24
							3957.9	40			3957.92	98			3957.9	18
							3957.94	28			3957.96	101			3957.94	19
							3957.98	29			3958	91			3957.98	22
							3958.02	52			3958.04	87			3958.02	35
							3958.06	48			3958.08	70			3958.06	33
							3958.1	34			3958.12	76			3958.1	17
							3958.14	41			3958.16	91			3958.14	23
							3958.18	44			3958.2	102			3958.18	29
							3958.22	49			3958.24	50			3958.22	30
							3958.26	35			3958.28	61			3958.27	20
							3958.31	41			3958.32	59			3958.31	24
							3958.35	43			3958.36	55			3958.35	24
							3958.39	37			3958.41	61			3958.39	23
							3958.43	39			3958.45	35			3958.43	25
							3958.47	39			3958.49	44			3958.47	24
							3958.51	36			3958.53	43			3958.51	33
							3958.55	41			3958.57	49			3958.55	31
							3958.59	36			3958.61	57			3958.59	28
							3958.63	31			3958.65	78			3958.63	30
							3958.67	52			3958.69	105			3958.67	31
							3958.71	35			3958.73	134			3958.72	34
							3958.76	34			3958.77	174			3958.76	41
							3958.8	56			3958.81	201			3958.8	48
							3958.84	54			3958.86	222			3958.84	45
							3958.88	55			3958.9	208			3958.88	27
							3958.92	58			3958.94	207			3958.92	40
							3958.96	68			3958.98	190			3958.96	30
							3959	52			3959.02	213			3959	31
							3959.04	61			3959.06	177			3959.04	27
							3959.08	57			3959.1	146			3959.08	25
							3959.12	66			3959.14	137			3959.12	32
							3959.16	58			3959.18	150			3959.16	29
							3959.2	55			3959.22	126			3959.21	32
							3959.25	56			3959.26	122			3959.25	25
							3959.29	67			3959.3	123			3959.29	29
							3959.33	53			3959.35	109			3959.33	34
							3959.37	57			3959.39	85			3959.37	23
							3959.41	72			3959.43	83			3959.41	26
							3959.45	61			3959.47	69			3959.45	19
							3959.49	42			3959.51	66			3959.49	27
							3959.53	49			3959.55	56			3959.53	30
							3959.57	48			3959.59	91			3959.57	34
							3959.61	43			3959.63	96			3959.61	37
							3959.65	39			3959.67	123			3959.65	39
							3959.69	44			3959.71	163			3959.7	37
							3959.74	66			3959.75	188			3959.74	30
							3959.78	57			3959.79	231			3959.78	37
							3959.82	65			3959.84	245			3959.82	40
							3959.86	87			3959.88	234			3959.86	29
							3959.9	80			3959.92	274			3959.9	41
							3959.94	86			3959.96	233			3959.94	54
							3959.98	55			3960	248			3959.98	57
							3960.02	85			3960.04	249			3960.02	52
							3960.06	94			3960.08	212			3960.06	42
							3960.1	83			3960.12	198			3960.1	40
							3960.14	72			3960.16	177			3960.15	27
							3960.19	72			3960.2	160			3960.19	29
							3960.23	74			3960.24	144			3960.23	25
							3960.27	77			3960.29	128			3960.27	30
							3960.31	64			3960.33	118			3960.31	23
							3960.35	65			3960.37	108			3960.35	32
							3960.39	66			3960.41	107			3960.39	22
							3960.43	56			3960.45	88			3960.43	24
							3960.47	59			3960.49	68			3960.47	22
							3960.51	48			3960.53	86			3960.51	29
							3960.55	48			3960.57	68			3960.55	25
							3960.59	49			3960.61	83			3960.59	25
							3960.64	49			3960.65	116			3960.64	28
							3960.68	45			3960.69	128			3960.68	37
							3960.72	63			3960.73	165			3960.72	25
							3960.76	81			3960.78	160			3960.76	39
							3960.8	61			3960.82	204			3960.8	36
							3960.84	85			3960.86	189			3960.84	32
							3960.88	73			3960.9	216			3960.88	32
							3960.92	83			3960.94	215			3960.92	48
							3960.96	64			3960.98	206			3960.96	35
							3961	101			3961.02	184			3961	44
							3961.04	71			3961.06	177			3961.04	38
							3961.08	74			3961.1	144			3961.09	38
							3961.13	61			3961.14	153			3961.13	38
							3961.17	84			3961.18	132			3961.17	28
							3961.21	81			3961.23	134			3961.21	26
							3961.25	52			3961.27	135			3961.25	25
							3961.29	64			3961.31	101			3961.29	27
							3961.33	61			3961.35	92			3961.33	23
							3961.37	68			3961.39	70			3961.37	23
							3961.41	39			3961.43	67			3961.41	19
							3961.45	54			3961.47	88			3961.45	20
							3961.49	48			3961.51	74			3961.49	26
							3961.53	39			3961.55	73			3961.53	26
							3961.58	44			3961.59	66			3961.58	24
							3961.62	52			3961.63	89			3961.62	21
							3961.66	41			3961.67	78			3961.66	41
							3961.7	44			3961.72	99			3961.7	33
							3961.74	57			3961.76	108			3961.74	38
							3961.78	45			3961.8	140			3961.78	23
							3961.82	68			3961.84	116			3961.82	29
							3961.86	52			3961.88	132			3961.86	36
							3961.9	49			3961.92	137			3961.9	32
							3961.94	55			3961.96	119			3961.94	29
							3961.98	59			3962	104			3961.98	26
							3962.02	48			3962.04	132			3962.03	34
							3962.07	63			3962.08	120			3962.07	15
							3962.11	58			3962.12	96			3962.11	27
							3962.15	57			3962.17	128			3962.15	34
							3962.19	58			3962.21	81			3962.19	21
							3962.23	46			3962.25	92			3962.23	16
							3962.27	52			3962.29	99			3962.27	30
							3962.31	39			3962.33	72			3962.31	18
							3962.35	48			3962.37	76			3962.35	15
							3962.39	44			3962.41	66			3962.39	16
							3962.43	41			3962.45	53			3962.43	16
							3962.47	45			3962.49	50			3962.47	19
							3962.52	46			3962.53	53			3962.52	24
							3962.56	41			3962.57	43			3962.56	17
							3962.6	36			3962.62	48			3962.6	27
							3962.64	43			3962.66	43			3962.64	28
							3962.68	24			3962.7	52			3962.68	23
							3962.72	50			3962.74	72			3962.72	21
							3962.76	40			3962.78	68			3962.76	17
							3962.8	37			3962.82	80			3962.8	31
							3962.84	35			3962.86	92			3962.84	23
							3962.88	48			3962.9	65			3962.88	28
							3962.92	38			3962.94	103			3962.92	28
							3962.97	51			3962.98	77			3962.97	18
							3963.01	40			3963.02	72			3963.01	25
							3963.05	45			3963.06	63			3963.05	27
							3963.09	42			3963.11	59			3963.09	29
							3963.13	32			3963.15	53			3963.13	19
							3963.17	45			3963.19	73			3963.17	16
							3963.21	51			3963.23	54			3963.21	20
							3963.25	43			3963.27	69			3963.25	25
							3963.29	32			3963.31	54			3963.29	17
							3963.33	28			3963.35	49			3963.33	19
							3963.37	26			3963.39	46			3963.37	22
							3963.42	31			3963.43	35			3963.41	21
							3963.46	38			3963.47	41			3963.46	15
							3963.5	41			3963.51	46			3963.5	14
							3963.54	35			3963.56	32			3963.54	19
							3963.58	30			3963.6	37			3963.58	18
							3963.62	25			3963.64	36			3963.62	17
							3963.66	32			3963.68	44			3963.66	22
							3963.7	31			3963.72	32			3963.7	22
							3963.74	34			3963.76	42			3963.74	28
							3963.78	24			3963.8	44			3963.78	14
							3963.82	24			3963.84	48			3963.82	17
							3963.86	38			3963.88	46			3963.86	20
							3963.91	28			3963.92	53			3963.91	17
							3963.95	37			3963.96	50			3963.95	21
							3963.99	22			3964.01	44			3963.99	24
							3964.03	30			3964.05	52			3964.03	22
							3964.07	33			3964.09	45			3964.07	24
							3964.11	29			3964.13	40			3964.11	19
							3964.15	23			3964.17	41			3964.15	12
							3964.19	30			3964.21	45			3964.19	23
							3964.23	25			3964.25	45			3964.23	16
							3964.27	25			3964.29	37			3964.27	18
							3964.31	27			3964.33	40			3964.31	20
							3964.36	34			3964.37	37			3964.36	22
							3964.4	27			3964.41	29			3964.4	16
							3964.44	26			3964.45	31			3964.44	26
							3964.48	23			3964.5	19			3964.48	24
							3964.52	25			3964.54	33			3964.52	17
							3964.56	33			3964.58	30			3964.56	12
							3964.6	23			3964.62	35			3964.6	16
							3964.64	26			3964.66	36			3964.64	18
							3964.68	28			3964.7	34			3964.68	22
							3964.72	22			3964.74	39			3964.72	15
							3964.76	26			3964.78	28			3964.76	21
							3964.81	26			3964.82	38			3964.8	14
							3964.85	29			3964.86	45			3964.85	21
							3964.89	21			3964.9	40			3964.89	24
							3964.93	24			3964.95	29			3964.93	16
							3964.97	26			3964.99	48			3964.97	21
							3965.01	29			3965.03	42			3965.01	20
							3965.05	32			3965.07	33			3965.05	18
							3965.09	22			3965.11	36			3965.09	11
							3965.13	16			3965.15	31			3965.13	19
							3965.17	19			3965.19	30			3965.17	18
							3965.21	23			3965.23	35			3965.21	17
							3965.26	21			3965.27	31			3965.25	21
							3965.3	19			3965.31	28			3965.3	24
							3965.34	18			3965.35	39			3965.34	14
							3965.38	26			3965.4	24			3965.38	18
							3965.42	18			3965.44	36			3965.42	25
							3965.46	14			3965.48	21			3965.46	16
							3965.5	23			3965.52	30			3965.5	13
							3965.54	20			3965.56	30			3965.54	17
							3965.58	18			3965.6	39			3965.58	27
							3965.62	24			3965.64	31			3965.62	19
							3965.66	16			3965.68	31			3965.66	17
							3965.71	20			3965.72	21			3965.7	14
							3965.75	22			3965.76	25			3965.75	24
							3965.79	28			3965.8	33			3965.79	14
							3965.83	28			3965.85	36			3965.83	18
							3965.87	34			3965.89	31			3965.87	21
							3965.91	26			3965.93	32			3965.91	15
							3965.95	14			3965.97	26			3965.95	18
							3965.99	21			3966.01	33			3965.99	17
							3966.03	29			3966.05	40			3966.03	20
							3966.07	26			3966.09	34			3966.07	24
							3966.11	31			3966.13	46			3966.11	19
							3966.16	32			3966.17	36			3966.15	20
							3966.2	19			3966.21	36			3966.2	15
							3966.24	28			3966.25	48			3966.24	20
							3966.28	24			3966.3	33			3966.28	19
							3966.32	25			3966.34	32			3966.32	18
							3966.36	16			3966.38	31			3966.36	25
							3966.4	21			3966.42	30			3966.4	23
							3966.44	17			3966.46	31			3966.44	31
							3966.48	24			3966.5	30			3966.48	23
							3966.52	20			3966.54	35			3966.52	28
							3966.56	26			3966.58	25			3966.56	10
							3966.6	23			3966.62	34			3966.6	26
							3966.65	18			3966.66	23			3966.64	18
							3966.69	20			3966.7	40			3966.69	19
							3966.73	32			3966.75	24			3966.73	15
							3966.77	21			3966.79	20			3966.77	16
							3966.81	31			3966.83	37			3966.81	13
							3966.85	19			3966.87	30			3966.85	19
							3966.89	19			3966.91	26			3966.89	24
							3966.93	22			3966.95	28			3966.93	17
							3966.97	23			3966.99	28			3966.97	19
							3967.01	20			3967.03	26			3967.01	16
							3967.05	26			3967.07	40			3967.05	14
							3967.1	15			3967.11	34			3967.09	20
							3967.14	10			3967.15	40			3967.14	18
							3967.18	21			3967.2	27			3967.18	16
							3967.22	21			3967.24	25			3967.22	13
							3967.26	17			3967.28	33			3967.26	15
							3967.3	30			3967.32	30			3967.3	16
							3967.34	19			3967.36	21			3967.34	24
							3967.38	14			3967.4	34			3967.38	20
							3967.42	22			3967.44	25			3967.42	17
							3967.46	18			3967.48	35			3967.46	22
							3967.5	25			3967.52	27			3967.5	17
							3967.55	25			3967.56	35			3967.54	14
							3967.59	13			3967.6	31			3967.59	26
							3967.63	30			3967.65	31			3967.63	21
							3967.67	14			3967.69	31			3967.67	16
							3967.71	22			3967.73	31			3967.71	24
							3967.75	27			3967.77	34			3967.75	17
							3967.79	32			3967.81	22			3967.79	17
							3967.83	25			3967.85	23			3967.83	9
							3967.87	27			3967.89	25			3967.87	24
							3967.91	13			3967.93	37			3967.91	16
							3967.95	20			3967.97	34			3967.95	25
							3968	23			3968.01	32			3967.99	19
							3968.04	23			3968.05	34			3968.04	22
							3968.08	11			3968.1	37			3968.08	18
							3968.12	17			3968.14	29			3968.12	15
							3968.16	14			3968.18	19			3968.16	21
							3968.2	25			3968.22	22			3968.2	18
							3968.24	27			3968.26	25			3968.24	18
							3968.28	18			3968.3	35			3968.28	26
							3968.32	16			3968.34	33			3968.32	23
							3968.36	17			3968.38	26			3968.36	21
							3968.41	18			3968.42	29			3968.4	14
							3968.45	20			3968.46	27			3968.44	19
							3968.49	27			3968.5	27			3968.49	21
							3968.53	21			3968.55	22			3968.53	12
							3968.57	25			3968.59	28			3968.57	11
							3968.61	17			3968.63	38			3968.61	19
							3968.65	21			3968.67	32			3968.65	24
							3968.69	19			3968.71	30			3968.69	21
							3968.73	24			3968.75	31			3968.73	23
							3968.77	20			3968.79	20			3968.77	21
							3968.81	22			3968.83	20			3968.81	13
							3968.86	20			3968.87	33			3968.85	15
							3968.9	22			3968.91	33			3968.89	15
							3968.94	23			3968.95	27			3968.94	26
							3968.98	17			3969	33			3968.98	16
							3969.02	19			3969.04	39			3969.02	16
							3969.06	26			3969.08	22			3969.06	11
							3969.1	21			3969.12	37			3969.1	18
							3969.14	19			3969.16	28			3969.14	19
							3969.18	19			3969.2	26			3969.18	18
							3969.22	15			3969.24	24			3969.22	20
							3969.26	10			3969.28	30			3969.26	22
							3969.31	19			3969.32	28			3969.3	20
							3969.35	25			3969.36	24			3969.34	21
							3969.39	17			3969.4	27			3969.39	14
							3969.43	19			3969.45	24			3969.43	23
							3969.47	16			3969.49	32			3969.47	13
							3969.51	22			3969.53	29			3969.51	12
							3969.55	16			3969.57	23			3969.55	17
							3969.59	29			3969.61	30			3969.59	18
							3969.63	18			3969.65	28			3969.63	20
							3969.67	20			3969.69	32			3969.67	12
							3969.71	17			3969.73	30			3969.71	19
							3969.76	17			3969.77	34			3969.75	16
							3969.8	20			3969.81	37			3969.79	17
							3969.84	33			3969.85	28			3969.84	26
							3969.88	18			3969.9	41			3969.88	18
							3969.92	23			3969.94	40			3969.92	21
							3969.96	29			3969.98	34			3969.96	23
							3970	21			3970.02	39			3970	17
							3970.04	16			3970.06	27			3970.04	19
							3970.08	22			3970.1	33			3970.08	26
							3970.12	17			3970.14	39			3970.12	15
							3970.16	24			3970.18	30			3970.16	20
							3970.21	16			3970.22	26			3970.2	22
							3970.25	12			3970.26	34			3970.24	12
							3970.29	29			3970.3	33			3970.29	12
							3970.33	26			3970.35	33			3970.33	13
							3970.37	19			3970.39	30			3970.37	23
							3970.41	27			3970.43	26			3970.41	26
							3970.45	20			3970.47	34			3970.45	15
							3970.49	20			3970.51	30			3970.49	24
							3970.53	21			3970.55	39			3970.53	20
							3970.57	35			3970.59	33			3970.57	23
							3970.61	19			3970.63	33			3970.61	17
							3970.66	21			3970.67	27			3970.65	20
							3970.7	23			3970.71	31			3970.69	20
							3970.74	29			3970.75	41			3970.74	19
							3970.78	21			3970.8	37			3970.78	17
							3970.82	21			3970.84	46			3970.82	12
							3970.86	18			3970.88	34			3970.86	16
							3970.9	31			3970.92	37			3970.9	25
							3970.94	23			3970.96	41			3970.94	26
							3970.98	24			3971	38			3970.98	22
							3971.02	18			3971.04	45			3971.02	17
							3971.06	31			3971.08	33			3971.06	12
							3971.11	22			3971.12	32			3971.1	14
							3971.15	21			3971.16	36			3971.14	16
							3971.19	16			3971.2	27			3971.19	25
							3971.23	13			3971.25	38			3971.23	14
							3971.27	25			3971.29	25			3971.27	22
							3971.31	27			3971.33	29			3971.31	20
							3971.35	19			3971.37	38			3971.35	18
							3971.39	21			3971.41	33			3971.39	21
							3971.43	23			3971.45	26			3971.43	16
							3971.47	15			3971.49	26			3971.47	25
							3971.52	22			3971.53	27			3971.51	17
							3971.56	16			3971.57	19			3971.55	24
							3971.6	24			3971.61	29			3971.59	14
							3971.64	17			3971.65	34			3971.64	16
							3971.68	18			3971.7	31			3971.68	13
							3971.72	32			3971.74	31			3971.72	26
							3971.76	22			3971.78	31			3971.76	21
							3971.8	17			3971.82	48			3971.8	22
							3971.84	33			3971.86	35			3971.84	14
							3971.88	21			3971.9	41			3971.88	18
							3971.92	26			3971.94	32			3971.92	20
							3971.97	26			3971.98	51			3971.96	27
							3972.01	19			3972.02	37			3972	11
							3972.05	29			3972.06	31			3972.05	10
							3972.09	18			3972.11	40			3972.09	17
							3972.13	29			3972.15	39			3972.13	19
							3972.17	23			3972.19	28			3972.17	18
							3972.21	23			3972.23	25			3972.21	18
							3972.25	25			3972.27	43			3972.25	28
							3972.29	23			3972.31	42			3972.29	16
							3972.33	30			3972.35	33			3972.33	16
							3972.37	27			3972.39	29			3972.37	22
							3972.42	24			3972.43	25			3972.41	21
							3972.46	23			3972.47	26			3972.45	13
							3972.5	34			3972.51	29			3972.5	26
							3972.54	32			3972.56	37			3972.54	19
							3972.58	27			3972.6	39			3972.58	21
							3972.62	24			3972.64	39			3972.62	16
							3972.66	23			3972.68	30			3972.66	21
							3972.7	31			3972.72	38			3972.7	26
							3972.74	27			3972.76	46			3972.74	21
							3972.78	36			3972.8	37			3972.78	24
							3972.83	23			3972.84	35			3972.82	19
							3972.87	19			3972.88	21			3972.86	15
							3972.91	24			3972.92	54			3972.9	18
							3972.95	25			3972.96	47			3972.95	13
							3972.99	21			3973.01	45			3972.99	22
							3973.03	25			3973.05	44			3973.03	16
							3973.07	20			3973.09	30			3973.07	21
							3973.11	26			3973.13	44			3973.11	20
							3973.15	26			3973.17	44			3973.15	21
							3973.19	25			3973.21	50			3973.19	28
							3973.23	28			3973.25	42			3973.23	15
							3973.28	20			3973.29	39			3973.27	22
							3973.32	32			3973.33	38			3973.31	19
							3973.36	26			3973.37	21			3973.35	24
							3973.4	28			3973.41	24			3973.4	20
							3973.44	25			3973.46	38			3973.44	21
							3973.48	33			3973.5	27			3973.48	27
							3973.52	24			3973.54	36			3973.52	22
							3973.56	23			3973.58	23			3973.56	19
							3973.6	25			3973.62	27			3973.6	19
							3973.64	21			3973.66	24			3973.64	20
							3973.68	28			3973.7	40			3973.68	24
							3973.73	30			3973.74	39			3973.72	18
							3973.77	23			3973.78	55			3973.76	25
							3973.81	22			3973.82	49			3973.81	15
							3973.85	37			3973.87	33			3973.85	13
							3973.89	32			3973.91	44			3973.89	16
							3973.93	29			3973.95	38			3973.93	24
							3973.97	39			3973.99	39			3973.97	14
							3974.01	31			3974.03	34			3974.01	18
							3974.05	27			3974.07	51			3974.05	17
							3974.09	27			3974.11	42			3974.09	17
							3974.14	17			3974.15	49			3974.13	17
							3974.18	28			3974.19	27			3974.17	12
							3974.22	27			3974.23	39			3974.21	20
							3974.26	28			3974.27	36			3974.26	30
							3974.3	26			3974.32	39			3974.3	19
							3974.34	13			3974.36	28			3974.34	22
							3974.38	23			3974.4	26			3974.38	24
							3974.42	28			3974.44	38			3974.42	27
							3974.46	23			3974.48	41			3974.46	15
							3974.5	35			3974.52	39			3974.5	22
							3974.54	18			3974.56	38			3974.54	15
							3974.59	12			3974.6	35			3974.58	21
							3974.63	23			3974.64	33			3974.62	24
							3974.67	30			3974.68	29			3974.66	28
							3974.71	21			3974.72	43			3974.71	13
							3974.75	21			3974.77	33			3974.75	22
							3974.79	27			3974.81	27			3974.79	24
							3974.83	15			3974.85	49			3974.83	18
							3974.87	33			3974.89	41			3974.87	18
							3974.91	23			3974.93	35			3974.91	20
							3974.95	29			3974.97	44			3974.95	16
							3975	29			3975.01	38			3974.99	20
							3975.04	25			3975.05	39			3975.03	27
							3975.08	26			3975.09	46			3975.07	21
							3975.12	24			3975.13	33			3975.12	11
							3975.16	26			3975.18	34			3975.16	17
							3975.2	22			3975.22	39			3975.2	22
							3975.24	29			3975.26	38			3975.24	22
							3975.28	19			3975.3	30			3975.28	22
							3975.32	20			3975.34	42			3975.32	21
							3975.36	26			3975.38	34			3975.36	29
							3975.4	20			3975.42	39			3975.4	13
							3975.45	17			3975.46	32			3975.44	9
							3975.49	26			3975.5	24			3975.48	17
							3975.53	29			3975.54	37			3975.52	21
							3975.57	25			3975.58	35			3975.57	22
							3975.61	25			3975.63	41			3975.61	22
							3975.65	21			3975.67	34			3975.65	10
							3975.69	20			3975.71	39			3975.69	20
							3975.73	29			3975.75	34			3975.73	15
							3975.77	27			3975.79	38			3975.77	11
							3975.81	25			3975.83	37			3975.81	30
							3975.86	34			3975.87	42			3975.85	13
							3975.9	32			3975.91	46			3975.89	19
							3975.94	22			3975.95	39			3975.93	24
							3975.98	18			3975.99	32			3975.97	25
							3976.02	18			3976.04	50			3976.02	17
							3976.06	22			3976.08	43			3976.06	19
							3976.1	21			3976.12	39			3976.1	15
							3976.14	24			3976.16	45			3976.14	23
							3976.18	23			3976.2	29			3976.18	12
							3976.22	24			3976.24	39			3976.22	19
							3976.26	27			3976.28	31			3976.26	18
							3976.31	32			3976.32	39			3976.3	17
							3976.35	32			3976.36	53			3976.34	14
							3976.39	23			3976.4	36			3976.38	21
							3976.43	22			3976.44	34			3976.43	28
							3976.47	18			3976.49	31			3976.47	11
							3976.51	26			3976.53	30			3976.51	16
							3976.55	26			3976.57	39			3976.55	16
							3976.59	17			3976.61	30			3976.59	14
							3976.63	25			3976.65	32			3976.63	19
							3976.67	16			3976.69	27			3976.67	16
							3976.72	17			3976.73	33			3976.71	17
							3976.76	29			3976.77	25			3976.75	13
							3976.8	30			3976.81	35			3976.79	25
							3976.84	25			3976.85	37			3976.83	19
							3976.88	22			3976.9	28			3976.88	16
							3976.92	21			3976.94	45			3976.92	18
							3976.96	28			3976.98	27			3976.96	21
							3977	20			3977.02	39			3977	12
							3977.04	22			3977.06	44			3977.04	22
							3977.08	23			3977.1	33			3977.08	23
							3977.12	20			3977.14	29			3977.12	26
							3977.17	28			3977.18	35			3977.16	16
							3977.21	15			3977.22	38			3977.2	23
							3977.25	19			3977.26	26			3977.24	22
							3977.29	23			3977.3	32			3977.29	20
							3977.33	20			3977.35	37			3977.33	14
							3977.37	18			3977.39	32			3977.37	16
							3977.41	24			3977.43	21			3977.41	16
							3977.45	23			3977.47	29			3977.45	15
							3977.49	16			3977.51	29			3977.49	16
							3977.53	25			3977.55	38			3977.53	22
							3977.58	34			3977.59	35			3977.57	14
							3977.62	29			3977.63	36			3977.61	27
							3977.66	16			3977.67	38			3977.65	19
							3977.7	28			3977.71	35			3977.69	14
							3977.74	21			3977.76	42			3977.74	23
							3977.78	27			3977.8	39			3977.78	25
							3977.82	25			3977.84	30			3977.82	13
							3977.86	19			3977.88	36			3977.86	19
							3977.9	20			3977.92	34			3977.9	16
							3977.94	22			3977.96	28			3977.94	23
							3977.98	21			3978	40			3977.98	21
							3978.03	31			3978.04	33			3978.02	19
							3978.07	23			3978.08	29			3978.06	20
							3978.11	24			3978.12	28			3978.1	30
							3978.15	28			3978.16	30			3978.15	20
							3978.19	22			3978.21	40			3978.19	16
							3978.23	15			3978.25	28			3978.23	26
							3978.27	29			3978.29	35			3978.27	28
							3978.31	25			3978.33	29			3978.31	27
							3978.35	24			3978.37	36			3978.35	19
							3978.39	23			3978.41	35			3978.39	23
							3978.44	26			3978.45	37			3978.43	20
							3978.48	29			3978.49	34			3978.47	19
							3978.52	27			3978.53	35			3978.51	17
							3978.56	25			3978.57	30			3978.55	16
							3978.6	27			3978.62	31			3978.6	15
							3978.64	21			3978.66	41			3978.64	13
							3978.68	22			3978.7	42			3978.68	23
							3978.72	26			3978.74	22			3978.72	20
							3978.76	19			3978.78	29			3978.76	20
							3978.8	31			3978.82	30			3978.8	16
							3978.85	25			3978.86	20			3978.84	28
							3978.89	30			3978.9	29			3978.88	10
							3978.93	24			3978.94	26			3978.92	19
							3978.97	17			3978.98	43			3978.96	15
							3979.01	18			3979.03	37			3979.01	20
							3979.05	26			3979.07	22			3979.05	24
							3979.09	25			3979.11	23			3979.09	15
							3979.13	24			3979.15	30			3979.13	13
							3979.17	24			3979.19	25			3979.17	20
							3979.21	22			3979.23	30			3979.21	14
							3979.25	22			3979.27	21			3979.25	13
							3979.3	31			3979.31	35			3979.29	16
							3979.34	22			3979.35	32			3979.33	11
							3979.38	21			3979.39	28			3979.37	12
							3979.42	20			3979.43	24			3979.41	25
							3979.46	24			3979.48	29			3979.46	12
							3979.5	16			3979.52	31			3979.5	18
							3979.54	9			3979.56	29			3979.54	16
							3979.58	18			3979.6	19			3979.58	12
							3979.62	23			3979.64	27			3979.62	22
							3979.66	17			3979.68	29			3979.66	18
							3979.71	12			3979.72	27			3979.7	23
							3979.75	21			3979.76	24			3979.74	33
							3979.79	27			3979.8	31			3979.78	21
							3979.83	25			3979.84	36			3979.82	20
							3979.87	25			3979.89	21			3979.87	22
							3979.91	17			3979.93	29			3979.91	14
							3979.95	25			3979.97	23			3979.95	20
							3979.99	15			3980.01	27			3979.99	15
							3980.03	21			3980.05	30			3980.03	19
							3980.07	23			3980.09	39			3980.07	13
							3980.12	30			3980.13	24			3980.11	16
							3980.16	13			3980.17	28			3980.15	15
							3980.2	25			3980.21	32			3980.19	16
							3980.24	20			3980.25	33			3980.23	22
							3980.28	20			3980.3	32			3980.28	19
							3980.32	23			3980.34	31			3980.32	14
							3980.36	17			3980.38	31			3980.36	17
							3980.4	23			3980.42	33			3980.4	16
							3980.44	9			3980.46	22			3980.44	18
							3980.48	17			3980.5	24			3980.48	17
							3980.53	16			3980.54	20			3980.52	15
							3980.57	18			3980.58	23			3980.56	19
							3980.61	17			3980.62	30			3980.6	24
							3980.65	18			3980.66	28			3980.64	22
							3980.69	18			3980.7	24			3980.68	20
							3980.73	21			3980.75	33			3980.73	20
							3980.77	22			3980.79	30			3980.77	21
							3980.81	18			3980.83	27			3980.81	23
							3980.85	22			3980.87	38			3980.85	25
							3980.89	21			3980.91	30			3980.89	24
							3980.93	26			3980.95	27			3980.93	18
							3980.98	17			3980.99	29			3980.97	21
							3981.02	27			3981.03	38			3981.01	13
							3981.06	21			3981.07	35			3981.05	17
							3981.1	17			3981.11	48			3981.09	19
							3981.14	18			3981.16	28			3981.14	14
							3981.18	22			3981.2	28			3981.18	20
							3981.22	34			3981.24	26			3981.22	10
							3981.26	32			3981.28	22			3981.26	21
							3981.3	20			3981.32	28			3981.3	18
							3981.34	13			3981.36	32			3981.34	16
							3981.39	26			3981.4	31			3981.38	11
[truncated: 14,552 more rows]

## Sheet: Supplementary Figure 4
Supplementary Figure 4
Panel a
Black rectangles represent croped areas shown in Supplementary Figure 4
Panel b
Black rectangles represent croped areas shown in Supplementary Figure 4
Panel c
Black rectangles represent croped areas shown in Supplementary Figure 4; 6E10 anti-Aβ antibody was used as a primary antibody

## Sheet: Supplementary Figure 5
Supplementary Figure 5
Panel c
1block							2block						3block
data_fsc							data_fsc						data_fsc
loop_							loop_						loop_
_rlnSpectralIndex #1							_rlnSpectralIndex #1						_rlnSpectralIndex #1
_rlnResolution #2							_rlnResolution #2						_rlnResolution #2
_rlnAngstromResolution #3							_rlnAngstromResolution #3						_rlnAngstromResolution #3
_rlnFourierShellCorrelationCorrected #4							_rlnFourierShellCorrelationCorrected #4						_rlnFourierShellCorrelationCorrected #4
_rlnFourierShellCorrelationUnmaskedMaps #5							_rlnFourierShellCorrelationUnmaskedMaps	#5					_rlnFourierShellCorrelationUnmaskedMaps	#5
_rlnFourierShellCorrelationMaskedMaps #6							_rlnFourierShellCorrelationMaskedMaps #6						_rlnFourierShellCorrelationMaskedMaps #6
_rlnCorrectedFourierShellCorrelationPhaseRandomizedMaskedMaps #7							_rlnCorrectedFourierShellCorrelationPhas	eRandomizedMa	skedMaps #7				_rlnCorrectedFourierShellCorrelationPhas	eRandomizedMa	skedMaps #7
0 0.001001 999.000000 1.000000 1.000000 1.000000 1.000000							0 0.001001 999.000000	1	1	1	1		0 0.001001 999.000000	1	1	1	1
1 0.004938 202.500004 0.999987 0.999690 0.999987 0.999987							1 0.004115 243.000004	0.999986	0.999762	0.999986	0.999986		1 0.002849 351.000006	0.999992	0.999504	0.999992	0.999992
2 0.009877 101.250002 0.999905 0.999379 0.999905 0.999905							2 0.008230 121.500002	0.999971	0.999567	0.999971	0.999971		2 0.005698 175.500003	0.999935	0.995585	0.999935	0.999935
3 0.014815 67.500001 0.999787 0.998319 0.999787 0.999787							3 0.012346 81.000001	0.999776	0.998807	0.999776	0.999774		3 0.008547 117.000002	0.999707	0.998136	0.999707	0.999711
4 0.019753 50.625001 0.999672 0.998103 0.999672 0.999673							4 0.016461 60.750001	0.999354	0.99775	0.999354	0.99935		4 0.011396 87.750002	0.99873	0.993534	0.99873	0.998739
5 0.024691 40.500001 0.998968 0.993966 0.998968 0.998972							5 0.020576 48.600001	0.999468	0.997231	0.999468	0.999468		5 0.014245 70.200001	0.997231	0.991728	0.997231	0.997259
6 0.029630 33.750001 0.996475 0.991895 0.996475 0.996485							6 0.024691 40.500001	0.999003	0.993794	0.999003	0.998999		6 0.017094 58.500001	0.998073	0.995122	0.998073	0.998097
7 0.034568 28.928572 0.996800 0.993214 0.996800 0.996808							7 0.028807 34.714286	0.997025	0.988495	0.997025	0.997036		7 0.019943 50.142858	0.998947	0.996259	0.998947	0.998957
8 0.039506 25.312500 0.997233 0.991222 0.997233 0.997251							8 0.032922 30.375001	0.996692	0.994112	0.996692	0.996704		8 0.022792 43.875001	0.998768	0.994342	0.998768	0.998785
9 0.044444 22.500000 0.994089 0.975952 0.994089 0.994092							9 0.037037 27.000000	0.998055	0.996292	0.998055	0.998059		9 0.025641 39.000001	0.995622	0.97762	0.995622	0.995637
10 0.049383 20.250000 0.983391 0.936235 0.983391 0.983244							10 0.041152 24.300000	0.996178	0.990854	0.996178	0.99618		10 0.028490 35.100001	0.987997	0.935533	0.987997	0.98792
11 0.054321 18.409091 0.970495 0.922488 0.970495 0.970279							11 0.045267 22.090909	0.98909	0.965794	0.98909	0.989077		11 0.031339 31.909091	0.991512	0.968359	0.991512	0.99147
12 0.059259 16.875000 0.968620 0.924921 0.968620 0.968682							12 0.049383 20.250000	0.978497	0.941026	0.978497	0.978481		12 0.034188 29.250001	0.993996	0.978226	0.993996	0.99405
13 0.064198 15.576923 0.966534 0.935922 0.966534 0.966581							13 0.053498 18.692308	0.985302	0.959854	0.985302	0.985332		13 0.037037 27.000000	0.994752	0.98561	0.994752	0.994815
14 0.069136 14.464286 0.953229 0.915842 0.953229 0.953074							14 0.057613 17.357143	0.99217	0.971475	0.99217	0.99212		14 0.039886 25.071429	0.990335	0.973455	0.990335	0.990334
15 0.074074 13.500000 0.950240 0.904943 0.950240 0.950072							15 0.061728 16.200000	0.989483	0.968209	0.989483	0.989511		15 0.042735 23.400000	0.9804	0.933311	0.9804	0.980287
16 0.079012 12.656250 0.948851 0.920802 0.948851 0.948262							16 0.065844 15.187500	0.98484	0.965823	0.98484	0.984985		16 0.045584 21.937500	0.970913	0.888019	0.970913	0.970662
17 0.083951 11.911765 0.951853 0.922761 0.951853 0.951128							17 0.069959 14.294118	0.98502	0.961295	0.98502	0.985123		17 0.048433 20.647059	0.949416	0.835203	0.949416	0.94878
18 0.088889 11.250000 0.950836 0.912404 0.950836 0.950677							18 0.074074 13.500000	0.981921	0.958264	0.981921	0.98189		18 0.051282 19.500000	0.954565	0.915822	0.954565	0.954292
19 0.093827 10.657895 0.937980 0.908466 0.937980 0.937159							19 0.078189 12.789474	0.976417	0.959674	0.976417	0.976224		19 0.054131 18.473685	0.968755	0.913099	0.968755	0.968902
20 0.098765 10.125000 0.926494 0.894564 0.926494 0.926407							20 0.082305 12.150000	0.971944	0.953624	0.971944	0.971892		20 0.056980 17.550000	0.972256	0.888	0.972256	0.972344
21 0.103704 9.642857 0.923613 0.871563 0.923613 0.924408							21 0.086420 11.571429	0.977456	0.968757	0.977456	0.977524		21 0.059829 16.714286	0.966475	0.869732	0.966475	0.966275
22 0.108642 9.204546 0.909189 0.854807 0.909189 0.916457							22 0.090535 11.045455	0.981262	0.959783	0.981262	0.981484		22 0.062678 15.954546	0.954134	0.866576	0.954134	0.953501
23 0.113580 8.804348 0.887686 0.810536 0.887686 0.877511							23 0.094650 10.565218	0.980418	0.956198	0.980418	0.980593		23 0.065527 15.260870	0.926847	0.831282	0.926847	0.925997
24 0.118519 8.437500 0.862899 0.763599 0.862899 0.683213							24 0.098765 10.125000	0.972396	0.929524	0.972396	0.971959		24 0.068376 14.625000	0.932899	0.881351	0.932899	0.932151
25 0.123457 8.100000 0.823269 0.715172 0.823269 0.200061							25 0.102881 9.720000	0.957777	0.914021	0.957777	0.957436		25 0.071225 14.040000	0.947023	0.893531	0.947023	0.947008
26 0.128395 7.788462 0.825438 0.671113 0.835181 0.055815							26 0.106996 9.346154	0.96425	0.935447	0.96425	0.964229		26 0.074074 13.500000	0.953487	0.857455	0.953487	0.954007
27 0.133333 7.500000 0.778368 0.581360 0.783611 0.023657							27 0.111111 9.000000	0.955094	0.908319	0.955094	0.955936		27 0.076923 13.000000	0.9538	0.842028	0.9538	0.955103
28 0.138272 7.232143 0.663210 0.451228 0.657784 -0.01611							28 0.115226 8.678572	0.913752	0.861048	0.913752	0.912967		28 0.079772 12.535715	0.962055	0.876247	0.962055	0.962068
29 0.143210 6.982759 0.457427 0.275027 0.462737 0.009787							29 0.119342 8.379310	0.891404	0.81829	0.891404	0.891046		29 0.082621 12.103448	0.972461	0.90058	0.972461	0.973098
30 0.148148 6.750000 0.407455 0.300702 0.404387 -0.00518							30 0.123457 8.100000	0.916064	0.864318	0.916064	0.920823		30 0.085470 11.700000	0.962403	0.908651	0.962403	0.962168
31 0.153086 6.532258 0.363903 0.185550 0.380309 0.025792							31 0.127572 7.838710	0.897443	0.813802	0.897443	0.90022		31 0.088319 11.322581	0.964272	0.907862	0.964272	0.965588
32 0.158025 6.328125 0.460997 0.245600 0.468700 0.014292							32 0.131687 7.593750	0.828527	0.721259	0.828527	0.77058		32 0.091168 10.968750	0.962947	0.893261	0.962947	0.964564
33 0.162963 6.136364 0.486308 0.283074 0.482343 -0.00772							33 0.135802 7.363636	0.618743	0.457422	0.618743	0.344777		33 0.094017 10.636364	0.947043	0.875022	0.947043	0.941805
34 0.167901 5.955882 0.437972 0.203711 0.457944 0.035536							34 0.139918 7.147059	0.456695	0.343591	0.538472	0.150518		34 0.096866 10.323530	0.924076	0.790302	0.924076	0.875009
35 0.172840 5.785714 0.406159 0.178914 0.425721 0.032941							35 0.144033 6.942857	0.606694	0.375188	0.602522	-0.010606		35 0.099715 10.028572	0.881999	0.712927	0.881999	0.617698
36 0.177778 5.625000 0.321902 0.142491 0.306566 -0.02262							36 0.148148 6.750000	0.470384	0.365981	0.479002	0.016271		36 0.102564 9.750000	0.829071	0.760878	0.898038	0.403482
37 0.182716 5.472973 0.328600 0.143416 0.310786 -0.02653							37 0.152263 6.567568	0.418362	0.240292	0.437583	0.033047		37 0.105413 9.486487	0.872322	0.73013	0.906126	0.264756
38 0.187654 5.328947 0.397878 0.142145 0.352742 -0.07496							38 0.156379 6.394737	0.360043	0.180763	0.358217	-0.002854		38 0.108262 9.236842	0.838448	0.634104	0.859004	0.127242
39 0.192593 5.192308 0.428492 0.102598 0.373843 -0.09562							39 0.160494 6.230769	0.351019	0.2268	0.316882	-0.052602		39 0.111111 9.000000	0.786597	0.532063	0.782643	-0.018528
40 0.197531 5.062500 0.423018 0.088537 0.376704 -0.08027							40 0.164609 6.075000	0.430873	0.213179	0.410638	-0.035554		40 0.113960 8.775000	0.717778	0.475718	0.73381	0.056806
41 0.202469 4.939024 0.422747 0.306121 0.381837 -0.07087							41 0.168724 5.926829	0.349575	0.076965	0.32399	-0.039336		41 0.116809 8.560976	0.594191	0.35876	0.667212	0.179941
42 0.207407 4.821429 0.411856 0.413557 0.378602 -0.05654							42 0.172840 5.785714	0.233985	-0.005748	0.197709	-0.047356		42 0.119658 8.357143	0.662045	0.441446	0.692637	0.090521
43 0.212346 4.709302 0.395914 0.078286 0.366893 -0.04804							43 0.176955 5.651163	0.143454	0.067464	0.106533	-0.043105		43 0.122507 8.162791	0.737328	0.589767	0.762331	0.095187
44 0.217284 4.602273 0.361827 0.147491 0.343866 -0.02815							44 0.181070 5.522727	0.11615	0.018191	0.032558	-0.094576		44 0.125356 7.977273	0.734742	0.506689	0.759942	0.095002
45 0.222222 4.500000 0.293511 0.089844 0.277951 -0.02202							45 0.185185 5.400000	0.135745	-0.027345	0.084015	-0.059855		45 0.128205 7.800000	0.656304	0.372694	0.664478	0.023784
46 0.227160 4.402174 0.197111 0.033621 0.177972 -0.02384							46 0.189300 5.282609	0.223802	0.084483	0.17839	-0.058506		46 0.131054 7.630435	0.487069	0.2548	0.47461	-0.02429
47 0.232099 4.308511 0.066331 0.008249 0.063062 -0.00350							47 0.193416 5.170213	0.272196	0.050471	0.219924	-0.071822		47 0.133903 7.468085	0.32966	0.17768	0.333491	0.005716
48 0.237037 4.218750 0.011775 0.006056 0.023749 0.012117							48 0.197531 5.062500	0.291541	0.024151	0.237436	-0.07637		48 0.136752 7.312500	0.23857	0.169669	0.276006	0.049165
49 0.241975 4.132653 0.018114 0.014676 0.010199 -0.00806							49 0.201646 4.959184	0.290796	0.040486	0.244757	-0.064916		49 0.139601 7.163265	0.246582	0.110151	0.282403	0.047545
50 0.246914 4.050000 0.057893 -0.01193 0.041430 -0.01747							50 0.205761 4.860000	0.303476	0.250336	0.272948	-0.043829		50 0.142450 7.020000	0.277559	0.107846	0.306779	0.040447
51 0.251852 3.970588 0.050313 0.021861 0.057494 0.007562							51 0.209877 4.764706	0.310351	0.308258	0.273809	-0.052988		51 0.145299 6.882353	0.138184	-0.001279	0.214534	0.088592
52 0.256790 3.894231 0.080096 0.016401 0.083274 0.003455							52 0.213992 4.673077	0.299343	0.18138	0.272378	-0.038486		52 0.148148 6.750000	0.07916	0.074763	0.173646	0.102608
53 0.261728 3.820755 0.103088 0.013714 0.087829 -0.01701							53 0.218107 4.584906	0.278548	0.134672	0.256972	-0.029906		53 0.150997 6.622642	0.064423	0.012108	0.099963	0.037987
54 0.266667 3.750000 0.026999 0.020279 0.016054 -0.01125							54 0.222222 4.500000	0.274597	0.097769	0.260633	-0.01925		54 0.153846 6.500000	-0.001541	0.032305	-0.029185	-0.027601
55 0.271605 3.681818 -0.03763 -0.00755 -0.03646 0.001132							55 0.226337 4.418182	0.255587	0.042538	0.246154	-0.012672		55 0.156695 6.381818	0.030765	0.03651	-0.031194	-0.063926
56 0.276543 3.616071 -0.04779 -0.02393 -0.04434 0.003288							56 0.230453 4.339286	0.169817	0.03079	0.173442	0.004366		56 0.159544 6.267857	0.20366	0.025538	0.194912	-0.010985
57 0.281481 3.552632 -0.05919 -0.02074 -0.05510 0.003858							57 0.234568 4.263158	0.066608	0.00297	0.085345	0.020074		57 0.162393 6.157895	0.317488	0.079724	0.309703	-0.011406
58 0.286420 3.491379 -0.07726 -0.02288 -0.06353 0.012744							58 0.238683 4.189655	0.058984	0.040141	0.07563	0.017689		58 0.165242 6.051724	0.15378	0.012092	0.146235	-0.008917
59 0.291358 3.432203 -0.01992 -0.01173 -0.01327 0.006523							59 0.242798 4.118644	0.09537	-0.001411	0.100025	0.005145		59 0.168091 5.949153	-0.086217	-0.01467	-0.021644	0.059448
60 0.296296 3.375000 -0.00901 -0.01819 -0.01630 -0.00722							60 0.246914 4.050000	0.091272	0.032681	0.094924	0.004019		60 0.170940 5.850000	-0.108054	-0.010306	-0.060129	0.043252
61 0.301235 3.319672 -0.01480 0.003865 -0.02144 -0.00654							61 0.251029 3.983607	0.053556	0.01476	0.066557	0.013737		61 0.173789 5.754098	-0.15528	0.013575	-0.097707	0.049834
62 0.306173 3.266129 0.020116 0.011918 0.011824 -0.00846							62 0.255144 3.919355	0.036217	0.032595	0.052358	0.016748		62 0.176638 5.661290	-0.18863	0.004841	-0.096463	0.07754
63 0.311111 3.214286 0.005448 -0.00496 0.001398 -0.00407							63 0.259259 3.857143	0.028281	0.032942	0.043493	0.015654		63 0.179487 5.571429	-0.145228	0.011814	-0.069194	0.066392
64 0.316049 3.164063 -0.00598 0.010947 -0.00393 0.002033							64 0.263374 3.796875	-0.011913	0.038559	0.005339	0.017049		64 0.182336 5.484375	0.082496	0.024465	0.061264	-0.023141
65 0.320988 3.115385 -0.04255 0.005806 -0.03202 0.010103							65 0.267490 3.738462	-0.052372	-0.044181	-0.044928	0.007073		65 0.185185 5.400000	0.160146	0.048149	0.136869	-0.027715
66 0.325926 3.068182 -0.06350 -0.00459 -0.05248 0.010356							66 0.271605 3.681818	-0.017448	-0.002087	-0.019742	-0.002254		66 0.188034 5.318182	0.11209	0.035298	0.098041	-0.015823
67 0.330864 3.022388 -0.04524 2.016795e-04 -0.03877 0.006193							67 0.275720 3.626866	-0.009393	-1.01367	6.73886e-05	0.009139		67 0.190883 5.238806	-0.002254	0.02383	0.002248	0.004492
68 0.335802 2.977941 0.013595 0.001583 0.022877 0.009410							68 0.279835 3.573529	-0.007426 -	0.000181659	0.009638	0.016938		68 0.193732 5.161765	-0.004888	-0.009452	-0.002169	0.002706
69 0.340741 2.934783 -0.00175 0.006168 0.020170 0.021881							69 0.283951 3.521739	-0.014842	-0.017904	-0.001559	0.013088		69 0.196581 5.086957	0.056575	0.001082	0.060761	0.004437
70 0.345679 2.892857 -0.01815 3.385739e-04 8.809672e-04 0.018692							70 0.288066 3.471429	0.028674	-0.005159	0.036943	0.008514		70 0.199430 5.014286	0.001382	0.001803	0.008271	0.006898
71 0.350617 2.852113 0.019853 7.484768e-04 0.009942 -0.01011							71 0.292181 3.422535	0.073317	-0.001841	0.067744	-0.006014		71 0.202279 4.943662	-0.012245	0.002662	0.028346	0.0401
72 0.355556 2.812500 -0.00332 0.008797 -0.02014 -0.01676							72 0.296296 3.375000	0.048015	-0.01087	0.072049	0.025245		72 0.205128 4.875000	0.018229	-0.004392	0.024088	0.005968
73 0.360494 2.773973 -0.04433 0.004687 -0.03708 0.006940							73 0.300412 3.328767	-0.002897	-0.014856	0.019214	0.022048		73 0.207977 4.808219	-0.005571	-0.006046	-0.017928	-0.012289
74 0.365432 2.736487 -0.04628 0.005597 -0.01858 0.026474							74 0.304527 3.283784	0.031569	0.014486	0.030443	-0.001163		74 0.210826 4.743243	0.005411	0.019893	-0.005102	-0.01057
75 0.370370 2.700000 -0.01139 0.023405 0.007260 0.018444							75 0.308642 3.240000	0.062018	-0.007148	0.036099	-0.027633		75 0.213675 4.680000	-0.002711	0.009532	-0.02621	-0.023436
							76 0.312757 3.197368	-0.020553	0.025175	-0.039081	-0.018155		76 0.216524 4.618421	-0.040032	-0.022657	-0.069924	-0.028741
							77 0.316872 3.155844	-0.03535	0.008167	-0.037454	-0.002032		77 0.219373 4.558442	-0.069516	0.004349	-0.106277	-0.034372
							78 0.320988 3.115385	-0.049986	-0.019956	-0.053852	-0.003682		78 0.222222 4.500000	-0.046914	0.009013	-0.080965	-0.032525
							79 0.325103 3.075949	-0.067843	-0.025253	-0.044863	0.021519		79 0.225071 4.443038	0.050972	0.002757	0.014803	-0.038111
							80 0.329218 3.037500	-0.005346	0.000509272	0.030952	0.025744		80 0.227920 4.387500	0.062688	-0.010902	0.043199	-0.020793
							81 0.333333 3.000000	0.020377	0.007694	0.039017	0.019028		81 0.230769 4.333333	0.030634	0.028806	0.037746	0.007336
							82 0.337449 2.963415	-0.007622	-0.011708	0.002708	0.010251		82 0.233618 4.280488	0.046168	0.020617	0.044261	-0.001999
							83 0.341564 2.927711	0.026246	0.006661	-0.002272	-0.029287		83 0.236467 4.228916	-0.004121	-0.009789	-0.010738	-0.006589
							84 0.345679 2.892857	0.019773	0.019933 8.	4.89636	-0.020086		84 0.239316 4.178572	-0.064474	-0.007616	-0.057314	0.006726
							85 0.349794 2.858824	-0.015503	0.011734	-0.027682	-0.011993		85 0.242165 4.129412	-0.065739	-0.011965	-0.063893	0.001732
							86 0.353909 2.825581	-0.026985	-0.021399	-0.026047 9	1.39434e-05		86 0.245014 4.081395	-0.062164	0.006745	-0.077582	-0.014516
							87 0.358025 2.793103	0.011936	0.020612	0.014303	0.002396		87 0.247863 4.034483	-0.010933	0.001344	-0.016955	-0.005957
							88 0.362140 2.761364	0.028448	0.008701	0.021305	-0.007352		88 0.250712 3.988636	0.054794	-0.010614	0.055539 7	8.82971e-05
							89 0.366255 2.730337	-0.004396	-0.014061	-0.012145	-0.007714		89 0.253561 3.943820	0.063325	0.010949	0.054375	-0.009555
							90 0.370370 2.700000	-0.037771	-0.006139	-0.032951	0.004644		90 0.256410 3.900000	0.043117	0.008203	0.030325	-0.013369
													91 0.259259 3.857143	-0.022298	0.003203	-0.017843	0.004358
													92 0.262108 3.815217	-0.060397	-0.0033	-0.057362	0.002862
													93 0.264957 3.774194	-0.088127	0.020772	-0.08298	0.00473
													94 0.267806 3.734043	-0.020657	-0.020013	-0.019832 8	7.9876e-06
													95 0.270655 3.694737	-0.011952	-0.022463	-0.004398	0.007465
													96 0.273504 3.656250	0.028123	0.003182	0.019714	-0.008653
													97 0.276353 3.618557	0.071875	-0.006574	0.049628	-0.02397
													98 0.279202 3.581633	-0.056094	-0.012442	-0.06136	-0.004986
													99 0.282051 3.545455	-0.060901	0.017092	-0.052027	0.008364
													100 0.284900 3.510000	-0.062405	0.003872	-0.046924	0.014571
													101 0.287749 3.475248	-0.04549	-0.022592	-0.033774	0.011206
													102 0.290598 3.441177	0.004193	0.007019	-0.006368	-0.010605
													103 0.293447 3.407767	0.055919	0.013947	0.03483	-0.022338
													104 0.296296 3.375000	0.057759	0.016901	0.0537	-0.004308
													105 0.299145 3.342857	0.001484	0.016312	-0.004477	-0.005969
													106 0.301994 3.311321	-0.02191	0.012823	-0.035011	-0.01282
													107 0.304843 3.280374	0.017159	0.018179	0.020843	0.003748
													108 0.307692 3.250000	-0.029783	0.005549	0.006249	0.03499
													109 0.310541 3.220184	-0.085758	-0.014232	-0.050128	0.032816
													110 0.313390 3.190909	-0.081219	0.017692	-0.061105	0.018603
													111 0.316239 3.162162	-0.044546	-0.006561	-0.032102	0.011913
													112 0.319088 3.133929	0.00928	-0.009073	0.021012	0.011842
													113 0.321937 3.106195	0.008661	-0.00942	0.023347	0.014815
													114 0.324786 3.078947	0.004327	0.011732	0.014775	0.010494
													115 0.327635 3.052174	-0.027541	0.007552	-0.021777	0.005609
													116 0.330484 3.025862	-0.042295	-0.019219	-0.044554	-0.002167
													117 0.333333 3.000000	-0.025978	-0.006444	-0.024178	0.001755
													118 0.336182 2.974576	-0.02006	0.005017	-0.009247	0.0106
													119 0.339031 2.949580	-0.012675 7	1.80629e-05	-0.013389 -	0.000705339
													120 0.341880 2.925000	-0.033558	0.005331	-0.036207	-0.002563
													121 0.344729 2.900826	-0.021418	0.015563	-0.02009	0.0013
													122 0.347578 2.877049	-0.037266	0.007538	-0.027092	0.009809
													123 0.350427 2.853659	-0.012564	0.010074	-0.008425	0.004088
													124 0.353276 2.830645 9	1.03149e-06	0.01093	-0.001237	-0.001328
													125 0.356125 2.808000	-0.055987	-0.006898	-0.056904 -	0.000867909
													126 0.358974 2.785714	0.007153	0.00802	-0.006316	0.000843124
													127 0.361823 2.763780	0.060663	0.00674	0.052611	-0.008573
													128 0.364672 2.742188	0.031875	0.001532	0.027861	-0.004147
													129 0.367521 2.720930	0.005129	0.004272	0.011797	0.006702
													130 0.370370 2.700000	0.03385	0.002836	0.025726	-0.008408

## Sheet: Supplementary Figure 8
Figure Supplementary 8
	AD1	width [nm]	crossover distance [nm]		AD2	width [nm]	crossover distance [nm]		AD3	width [nm]	crossover distance [nm]
		15.8818	134.294			17.9332	165.959			17.2253	129.122
		14.0449	121.582			7.48853	37.3382			15.4204	113.567
		7.56671	28.7041			12.8097	152.861			12.6166	110.016
		17.098	131.848			13.361	118.275			12.5047	109.429
		7.16202	41.3618			6.33229	37.6562			12.3023	107.04
		13.7327	123.405			10.3233	127.709			14.0362	107.903
		9.35738	58.7992			16.5545	151.269			12.5416	135.315
		8.03829	38.4828			10.2512	131.581			22.066	143.43
		13.9194	92.3963			6.51453	38.5686			7.09615	51.8614
		13.161	137.769			16.556	151.182			8.04969	28.9034
		8.43964	32.2605			9.96947	129.682			13.5984	100.369
		8.91541	66.7493			6.3179	136.762			8.30625	93.1808
		10.8428	45.6468			6.40185	146.546			13.3526	111.647
		8.7431	34.3928			12.2674	130.394			7.61207	94.4217
		19.8255	130.913			9.79923	173.836			14.3881	119.179
		6.9083	38.8555			8.34587	93.331			8.13659	20.9539
		7.15993	79.5152			7.09615	106.46			7.91453	36.4324
		10.1619	81.8641			10.4876	140.841			13.8759	69.1855
		14.4099	136.986			13.7433	150.828			12.6016	83.5428
		11.1907	122.58			17.7903	125.482			16.6679	125.847
		11.2231	125.798			11.5214	123.603			17.895	95.0684
		7.31455	33.404			17.2081	113.053			10.7698	112.164
		15.603	88.992			7.31547	34.6064			7.73059	88.6926
		12.155	111.552			8.42206	104.192			19.577	87.4952
		14.7954	96.5304			9.724	163.758			11.1575	155.185
		19.209	163.854			7.75702	103.667			13.9638	101.232
		9.66599	45.7435			15.3298	141.133			14.942	125.275
		18.3419	120.534			6.6681	35.1097			12.9094	99.2752
		21.3909	104.748			16.1904	144.221			13.8557	94.9152
		5.32554	27.2815			8.74119	137.787			14.1639	140.273
		8.36289	99.7063			8.56329	44.8714			11.8546	109.279
		8.09572	43.1355			12.3121	165.803			13.9329	119.391
		9.65362	101.718			11.9475	86.8135			14.3929	116.245
		10.2031	123.057			6.08009	94.4194			11.9124	103.793
		7.62338	36.6389			11.5158	144.005			11.968	110.008
		17.281	97.0435			9.58212	124.879			13.955	168.028
		11.6392	117.058			6.48063	38.9381			6.64048	82.0779
		12.155	139.277			15.3407	155.636			8.39836	39.3189
		7.77794	32.4724			14.0403	141.498			4.83866	19.2047
		8.29376	42.6116			5.96351	50.5142			11.4315	108.079
		15.1873	147.919			13.8342	97.0753			15.5884	119.938
		19.4069	161.096			9.50556	108.566			4.70261	15.674
		9.35	88.3685			10.7853	133.649			13.8335	108.785
		8.01384	39.9185			12.9651	117.592			10.676	93.6442
		8.5814	36.3354			12.4576	99.668			7.01935	70.0751
		10.1619	65.6048			20.1855	135.718			12.6871	134.796
		11.4208	144.095			16.4049	123.605			7.65945	38.089
		6.98257	134.294			14.2905	150.488			12.1059	109.286
		7.63684	36.8988			10.6304	154.462			12.7951	99.826
		17.3815	121.188			6.55748	39.9645			10.8557	107.882
		12.9368	120.203			7.53821	112.848			9.59549	98.7773
		6.57766	34.7294			6.15244	103.223			17.2064	146.854
		8.69299	41.9214			14.8155	149.983			17.2698	128.01
		10.9439	120.677			7.99528	39.6272			12.4713	97.4286
		12.7187	91.4661			15.4653	118.328			8.24303	88.2419
		9.63457	78.8181			16.2184	159.314			13.2467	99.6387
		7.33727	36.2673			14.8026	124.36			11.3201	106.971
		9.96027	85.9535			11.6181	209.897			16.1958	101.807
		12.1204	121.11			13.1114	107.074			9.73241	94.2093
		6.36899	101.767			5.7889	33.1437			14.6556	123.115
		7.55143	40.5257			16.9129	185.276			9.28432	26.6486
		7.54873	46.0129			6.86573	98.4011			16.9934	117.582
		11.0393	108.101			10.8718	115.924			5.63134	22.3104
		9.18016	72.8544			22.1091	145.286			11.591	97.8296
		8.27534	37.4657			6.68615	36.8849			13.9746	113.905
		9.22575	81.8197			7.66928	110.832			11.3748	107.074
		15.4951	129.674			7.4519	83.5974			16.6155	126.594
		8.54173	35.985			16.2701	148.543			14.8944	109.073
		16.8266	127.382			15.0764	119.811			15.6567	134.045
		12.8289	105.688			12.1766	120.661			13.0378	113.562
		11.6272	114.356			5.69199	46.9648			13.7975	140.291
		7.8574	34.406			7.02325	38.7567			19.1654	174.055
		14.6625	111.757			14.4424	106.068			16.0918	103.322
		16.3076	153.907			7.6419	40.8279			13.0002	90.6433
		7.50101	81.0107			5.10757	26.4413			12.7832	110.337
		7.67279	33.1349			5.8935	40.3351			12.6554	111.218
		7.33128	33.5706			7.19403	94.8405			20.5742	115.109
		14.0928	133.393			8.18896	138.283			12.865	124.044
		8.07355	54.8347			6.98327	39.8576			11.276	96.8422
		9.42608	35.1209			20.9336	150.916			16.8964	114.725
		11.4131	61.548			8.19233	49.3028			17.768	133.778
		18.2313	85.7874			17.0175	105.831			10.8718	105.109
		11.5734	101.812			15.3908	141.237			13.9738	122.782
		14.5548	104.706			13.5107	127.849			7.30176	28.068
		6.65061	42.0052			11.0441	116.066			7.18259	80.9796
		10.368	93.9421			9.86857	114.457			8.14685	130.587
		13.5575	116.791			6.1008	34.3638			9.46338	91.456
		10.8557	74.5649			13.1074	209.219			19.5949	130.489
		11.3023	95.4785			8.6466	102.37			13.4977	100.043
		11.792	28.2863			7.70018	40.5075			13.3138	131.428
		10.7911	90.5764			7.81159	99.1044			9.12476	34.1653
		9.7711	49.0402			15.9177	163.074			13.102	98.2151
		10.7729	134.087			15.4973	145.763			12.3547	111.273
		11.7691	134.529			7.09523	46.6483			6.01047	23.5104
		10.0481	84.4894			6.33413	41.7344			12.4323	111.943
		10.0088	42.0754			12.3873	89.068			20.9574	125.931
		9.57907	90.172			18.7019	125.038			17.1684	129.871
		10.0346	65.7573			6.37718	39.825			13.4692	87.0065
		14.497	90.3489			17.9831	144.363			14.7208	119.542
		10.9357	124.793			11.0982	88.1827			9.56629	29.8176
		6.30953	36.54			13.2862	152.559			14.015	107.894
		8.96235	60.5476			11.22	123.879			17.1194	109.034
		7.27447	58.6693			11.9382	149.996			8.7631	73.3233
		10.487	97.2634			7.02381	38.7452			15.5075	116.681
		11.22	107.183			13.1074	87.1414			10.2441	77.5904
		14.6315	90.2515			16.7946	141.071			10.285	36.6563
		19.0492	92.2109			7.7238	98.2731			14.1095	131.126
		6.9291	43.442			12.6676	148.565			19.5529	111.683
		15.2528	109.093			10.8524	102.806			12.4323	107.705
		11.6045	141.073			12.0924	117.791			6.55655	24.252
		7.6875	102.836			19.3072	143.971			16.6346	117.468
		11.8298	116.16			9.83369	119.488			9.95501	101.231
		13.697	138.323			16.0046	117.289			12.7448	105.7
		14.9892	119.185			9.82574	50.0547			10.2441	87.5775
		8.79956	20.4609			11.22	122.128			13.9563	91.7515
		10.752	105.962			7.56251	36.9489			6.26592	17.2529
		12.5722	129.636			12.3957	123.581			13.0096	112.949
		12.7736	91.9329			22.3314	122.302			13.2229	72.8772
		17.1075	101.994			22.9357	164.329			11.4085	61.8344
		17.8974	94.4115			11.2359	106.427			10.0452	83.3326
		11.123	93.7588			10.5849	135.165			11.8548	114.636
		11.711	123.463			6.08828	102.867			5.55991	111.734
		13.2013	150.832			9.25603	56.8585			12.4562	123.443
		13.4807	115.196			15.4962	111.916			6.62131	40.5348
		14.0365	118.793			12.705	124.301			12.1564	127.31
		8.3236	40.3245			7.47367	37.7494			7.84955	27.9488
		12.7174	64.6761			14.7274	112.182			7.22314	85.3069
		16.8352	122.326			7.89175	143.844			8.79099	70.2346
		7.99814	41.0806			17.2011	150.168			12.3165	124.498
		18.5592	113.415			14.1404	136.332			14.7478	115.862
		12.7215	128.88			6.28331	84.6141			14.6625	125.878
		9.0265	78.305			12.048	127.622			12.9152	116.296
		6.97708	37.2661			6.09937	43.5566			18.3231	107.088
		8.43782	36.3747			8.1189	100.953			7.31455	68.0952
		22.0692	167.365			15.6656	113.791			14.8108	119.005
		13.6138	73.7288			12.2923	144.869			12.7215	69.755
		9.1305	87.0555			15.9466	185.698			6.88099	43.1225
		9.67681	40.7171			7.31077	39.1693			13.4393	130.129
		13.5718	114.625			17.768	133.432			8.09302	100.872
		15.5267	107.744			10.1049	72.5309			12.155	132.728
		14.5235	101.727			13.5761	196.653			14.03	101.012
		11.3332	94.2237			11.2262	110.74			13.023	142.976
		7.68076	35.0405			21.8462	179.393			3.27788	21.0413
		8.79099	31.3915			15.3522	137.331			13.8658	125.063
		14.2868	88.0375			13.1752	143.49			16.0798	103.333
		13.2229	117.478			15.4476	134.946			13.4341	129.105
		17.3265	134.572			7.3748	44.3044			13.0967	116.037
		9.13242	62.0096			7.75114	36.116			9.53517	107.935
		9.45943	119.273			21.2432	133.823			11.1088	106.028
		12.1919	179.575			12.3477	144.551			14.641	141.334
		15.7791	137.027			8.56329	117.54			14.4002	101.544
		8.47207	31.3987			13.1187	128.148			11.0393	146.828
		11.6617	88.1661			11.2262	119.167			9.36681	34.9615
		11.4208	107.811			8.61013	120.24			11.5305	88.677
		15.1071	98.4821			10.8234	149.136			17.8778	187.411
		13.3158	82.1299			14.1578	134.946			11.2511	57.211
		12.8384	87.3878			9.3503	55.0675			11.2511	127.406
		14.9693	148.973			5.93521	37.7814			12.1492	96.7793
		7.42377	38.8868			14.0482	123.096			16.7258	123.38
		10.7048	59.2589			12.4829	117.643			13.0412	92.5119
		7.47298	55.2043			16.6346	130.381			14.2427	119.403
		9.52416	89.6509			10.0649	108.245			9.55349	122.792
		13.1932	107.843			11.9827	119.924			16.7185	171.548
		12.7503	130.34			12.9827	134.99			18.5884	126.491
		10.285	35.7449			6.919	105.286			15.895	125.496
		8.99546	83.8536			9.00711	124.403			6.49135	28.157
		6.88006	40.3299			17.582	221.005			13.9563	120.698
		13.281	108.68			4.98239	22.7538			12.5011	109.039
		9.48551	45.3542			15.7302	155.291			8.2365	42.8377
		7.42858	38.789			9.19592	93.7483			17.8367	123.346
		13.3414	123.621			15.2996	141.801			18.8675	125.867
		19.0267	149.783			7.99521	91.5292			6.74238	19.8652
		6.93437	36.0788			5.82766	38.8927			14.3125	112.783
		12.3434	115.07			12.1607	135.528			9.28619	32.8656
		10.2305	43.8474			8.2471	70.9147			19.0703	173.276
		8.96029	115.795			8.04317	101.19			15.3317	148.619
		9.13242	144.228			10.0465	119.728			20.9448	139.077
		7.84955	107.385			16.6666	141.924			18.7336	125.551
		10.7617	99.833			12.5513	149.438			17.3225	144.002
		11.9285	112.889			5.70886	47.3077			8.61977	34.5976
		15.3625	103.68			10.1506	78.1123			11.2769	64.6412
		11.9344	109.797			12.6678	115.126			12.9463	123.893
		11.3594	63.2364			12.4745	124.123			8.27144	30.6869
		14.0698	150.254			18.9378	150.78			13.6664	109.262
		5.75281	30.0745			10.7329	103.702			11.0757	118.11
		8.17898	45.7688			7.93374	131.495			12.5927	123.535
		11.7869	86.7069			9.87388	137.771			12.8105	107.164
		14.3125	118.104			6.54233	88.3028			7.6875	27.7838
		13.1409	129.533			8.19628	35.7076			8.86625	91.5838
		15.976	114.674			11.6181	146.86			14.2046	131.3
		15.245	118.358			17.6527	131.611			14.9378	138.915
		9.8384	90.1008			9.00259	37.2216			15.5525	144.183
		11.4208	88.0101			11.1533	115.369			16.0101	128.274
		8.5162	36.4957			28.2091	276.482			14.2574	108.527
		18.268	123.452			17.034	128.389			8.79099	44.8819
		14.7894	117.063			7.83724	77.9974			10.1739	112.331
		10.1417	125.371			7.09615	89.9009			6.34243	23.5979
		17.2375	116.371			6.81993	34.7585			8.602	81.7609
		15.0448	100.547			8.1684	86.3171			13.0699	77.6323
		11.535	124.124			17.237	156.13			5.57744	23.2781
		15.6332	101.019			10.8059	121.534			7.74866	23.8548
		7.01935	41.9635			7.8629	47.1299			13.0878	129.132
		8.1189	61.0251			15.4204	125.437			8.602	109.595
		6.84511	37.9549			12.4866	120.201			14.8768	121.573
		10.3342	135.162			10.0355	100.233			11.22	111.967
		11.0454	137.6			8.15134	39.6891			9.69615	41.1372
		7.48	94.2398			11.1857	108.834			11.8859	100.894
		7.80935	92.7045			9.66086	117.666			18.4515	120.819
		6.80161	33.6585			11.5993	160.701			16.1439	147.019
		18.1222	148.434			14.0792	142.793			12.1608	116.078
		12.8975	138.591			16.5606	138.833			16.6795	114.52
		11.2604	100.815			12.7928	144.932			12.0394	112.319
		7.65388	34.2163			14.5741	120.331			14.4184	116.554
		8.54694	63.2682			10.2151	116.165			14.1491	114.747
		20.0046	149.399			7.30931	39.9558			12.8432	135.973
		7.99521	47.8033			18.1193	221.813			10.2373	50.9797
		15.6065	126.024			7.0104	32.6985			18.3955	90.624
		10.0452	123.11			13.1513	117.37			15.3032	137.546
		11.1648	119.345			18.8675	159.239			8.40978	87.7742
		20.1058	129.843			11.6482	125.762			17.5102	154.774
		18.8212	122.357			14.0984	121.814			7.71021	106.125
		7.18484	34.9989			11.5517	129.517			14.8627	169.175
		7.2954	44.3596			7.59523	182.961			14.7955	115.343
		10.7497	79.364			12.0611	137.358			9.4626	98.167
		14.7872	93.6706			11.5075	140.231			13.8782	145.144
		10.6261	33.7228			16.4156	107.571			7.51731	57.599
		7.01338	37.2497			6.5876	97.7972			16.4702	109.098
		6.93575	34.5825			8.09086	120.993			11.494	122.91
		7.93594	82.28			13.2436	133.834			8.54694	127.955
		6.86573	52.9329			10.0703	97.042			7.298	25.9459
		9.80683	97.4014			9.78852	122.312			13.0485	95.0771
		10.5783	75.7359			12.7928	121.913			14.2573	126.961
		5.24447	35.3857			13.3178	103.777			5.90501	18.386
		5.31421	27.3956			13.3924	130.712			7.57292	113.534
		10.0233	65.5557			13.3596	105.042			11.8771	108.644
		11.7373	103.875			11.7081	130.013			8.28095	99.6062
		17.4642	106.498			6.23951	36.2167			12.4745	131.385
		16.3076	110.814			9.46446	132.518			14.5632	149.88
		13.408	90.9159			7.27555	38.8451			6.98189	46.858
		6.21078	36.4407			8.63446	212.927			18.6227	119.435
		10.7091	120.096			13.4528	133.775			15.9773	88.4186
		7.69053	38.5223			10.296	127.342			15.2391	110.755
		9.61187	66.9831			10.1272	109.011			14.8309	102.531
		15.603	122.168			9.7258	97.6185			10.4469	36.7378
		14.1343	114.818			8.60403	151.289			13.8985	82.5825
		7.86512	73.936			12.0396	121.173			18.0762	133.605
		15.2792	88.2866			19.3489	130.804			15.4204	137.771
		26.3776	264.244			7.16725	70.8397			5.82408	31.5958
		19.6706	130.528			14.7383	135.993			13.3086	82.9475
		13.8947	133.844			7.65608	123.233			14.4348	150.231
		18.261	145.454			11.462	100.727			17.4272	124.192
		16.5291	122.411			8.2506	128.915			18.4411	111.937
		7.81593	49.24			10.3525	105.696			8.05891	93.9658
		10.0442	55.9064			7.18431	102.362			20.1145	129.501
		14.6892	124.457			10.3446	111.891			12.342	90.515
		19.1006	115.102			7.1107	43.4281			12.1212	109.184
		15.7296	101.283			5.19577	113.537			13.2888	45.7967
		16.9484	123.109			16.1514	127.281			14.773	143.205
		11.1304	134.352			14.3891	136.195			11.5214	97.6867
		9.80556	109.073			15.2608	139.62			6.78754	63.1628
		7.40954	39.0078			8.90697	36.4918			19.8405	136.291
		8.32393	78.9076			7.31455	37.9808			10.8862	91.0861
		14.0814	122.191			10.3443	127.211			16.0657	146.444
		11.276	124.77			10.7097	100.115			14.3546	117.573
		8.00813	36.0102			10.9717	136.718			15.9346	107.718
		15.4548	141.637			5.91362	43.4027			7.94256	37.149
		8.95455	110.134			8.43361	48.0966			16.3473	152.17
		13.0485	64.7841			5.87934	33.2661			9.5736	79.7287
		8.07572	121.609			8.86822	100.664			13.5933	75.5281
		13.739	116.699			9.89688	118.552			10.3172	39.5137
		7.39956	50.4647			13.9682	159.269			10.6327	99.4427
		9.93743	76.343			23.9139	242.044			15.5581	94.9769
		10.4536	118.849			11.8008	125.26			9.19234	36.1151
		8.16623	33.0715			18.9268	194.967			8.67487	96.9667
		12.251	124.72			10.7194	124.773			12.9571	109.819
		13.3138	109.712			11.8968	145.331			7.6875	75.7701
		12.9125	76.7625			15.8289	137.721			9.39663	75.6611
		7.19403	41.0549			6.62832	108.086			8.2471	41.1914
		7.12513	39.5849			8.5449	101.205			11.9006	90.3707
		15.5221	98.2168			5.58605	39.5382			7.76876	41.0841
		13.2087	121.775			19.3123	157.844			12.3023	110.839
		7.00938	51.7973			9.537	66.826			13.3832	62.1364
		8.0323	42.0022			6.55911	37.0951			11.8343	71.9921
		8.45025	25.2561			10.9039	126.349			16.5925	123.737
		12.9409	118.448			6.85911	36.7648			12.4562	84.7888
		16.8678	132.666			18.8518	162.647			20.3237	132.931
		10.0776	34.8902			18.348	124.955			13.4389	103.89
		17.9179	86.2532			11.1969	113.272			15.3886	113.384
		8.67032	33.9682			6.26579	36.5112			8.41789	84.5122
		11.4662	90.2924			6.10634	37.6839			13.2467	138.754
		8.99942	32.4713			9.37434	119.651			8.7231	106.523
		10.0442	40.2845			9.12476	153.17			14.3796	103.608
		10.5286	95.1273			14.0845	141.141			5.83355	25.7327
		8.30142	45.9645			8.76492	49.7671			10.527	146.444
		11.9109	109.553			17.765	128.915			12.738	95.9986
		7.98864	100.65			10.9712	169.356			13.2994	100.618
		6.57868	36.9134			12.8989	141.742			8.94869	97.4536
		6.358	34.9445			8.43251	112.121			13.8241	105.153
		10.7651	82.8074			12.0045	127.039			8.88398	39.7259
		14.5452	116.309			12.342	125.346			13.7582	97.2547
		7.34147	39.8839			7.66928	37.9628			12.4977	100.412
		6.74419	37.1102			11.8518	126.936			14.0649	98.1549
		8.27884	34.4171			16.6178	123.578			9.13733	94.6577
		13.8051	99.9569			20.3515	157.636			12.4295	114.533
		8.86822	99.9952			14.3193	113.815			12.5666	125.032
		7.73109	44.1246			9.55166	135.481			12.6678	98.508
		10.2031	88.4613			13.483	156.271			8.50242	97.5808
		7.61594	37.4786			7.35655	40.7898			12.6806	98.3416
		9.59425	97.7511			10.7911	106.968			11.8875	83.1587
		18.2954	163.062			16.7967	144.378			16.9336	144.647
		8.16206	42.9449			14.7386	170.707			15.6745	137.313
		13.9738	114.857			9.31104	91.8217			15.8895	163.232
		12.2535	138.775			16.8663	171.055			9.71268	33.3572
		7.74183	40.3423			8.43702	57.9964			19.9469	113.521
		13.4809	151.807			9.2598	130.142			10.8089	102.846
		11.4681	120.411			15.8068	134.695			9.55715	63.4426
		19.3371	125.032			14.9525	104.889			17.4111	104.852
		15.9126	110.584			15.4355	125.25			9.66086	37.7573
		7.96364	141.346			9.50711	44.9007			21.1343	119.19
		18.4184	126.853			13.4067	183.871			13.3138	108.225
		10.4987	95.0464			10.1552	43.718			12.5513	99.0699
		16.2249	116.847			7.67612	131.275			14.5582	137.494
		16.7352	122.05			18.3732	155.192			18.9268	128.141
		12.1909	105.129			19.4372	166.911			15.8843	147.596
		7.81159	72.0433			14.923	142.185			16.9336	139.465
		11.4735	108.608			11.7036	107.386			6.569	29.3656
		7.29619	37.9042			18.6194	140.63			16.1568	86.9299
		11.3594	102.104			13.2255	167.846			18.8165	193.311
		11.4243	135.644			20.26	170.081			12.5958	101.288
		7.48849	42.3221			10.4051	126.442			19.981	119.932
		12.4562	122.295			11.1355	126.911			15.2528	97.6566
		6.82906	36.3018			8.15554	53.0965			9.37459	28.1214
		7.50689	37.3038			18.1419	146.521			14.8874	131.649
		6.171	37.6016			7.00938	71.547			19.2619	146.744
		11.5774	101.609			6.67136	130.901			20.6565	124.022
		15.7669	121.039			12.3063	141.404			14.8427	134.15
		13.975	64.6928			7.22314	149.959			7.86989	86.8474
		11.8859	153.44			11.5236	144.734			12.6291	121.095
		13.683	81.2211			7.3756	57.3368			16.856	128.778
		10.8718	37.9093			11.9775	156.499			14.8309	112.485
		8.41708	42.2094			7.51496	64.5911			21.1211	129.883
		18.7234	156.985			7.73602	36.8487			18.1014	156.241
		15.4943	102.521			14.2545	136.646			20.7132	124.927
		16.3291	98.3209			10.1871	99.5982			13.0564	103.315
		13.5806	132.818			11.2187	121.486			14.7075	119.633
		8.0786	45.7461			16.7936	161.457			7.81383	71.2558
		11.1575	108.916			12.4794	137.206			14.4717	131.13
		11.4131	95.4479			14.0163	141.333			11.9738	117.402
		5.3939	78.9897			17.3724	150.284			11.8756	33.5755
		7.98732	41.3946			8.7902	42.2417			7.36642	91.2658
		6.63649	38.9621			18.4002	142.965			15.3351	153.564
		12.738	75.3972			9.46892	151.142			10.1412	107.538
		12.7736	115.337			19.3105	160.165			12.5304	121.658
		18.1246	184.028			16.473	167.349			12.5687	119.376
		19.2392	117.682			14.4914	123.257			18.6448	143.691
		8.84453	70.2496			16.4049	139.94			14.4717	118.572
		6.20056	35.2308			6.23021	42.8186			10.4887	126.508
		13.745	129.129			14.9853	137.243			5.05246	52.7546
		5.93442	39.6898			14.7029	133.606			12.0437	124.892
		14.4916	115.566			11.3808	125.002			15.682	111.202
		13.1074	145.705			12.8374	122.701			18.0006	117.736
		5.89316	44.0817			11.6392	164.359			16.9181	103.635
		14.0599	101.493			13.408	137.968			14.4862	103.863
		11.0715	111.462			7.02394	42.3289			9.87123	30.9443
		12.9612	111.765			18.7756	147.776			18.0239	131.453
		8.73206	30.5872			18.5801	167.14			16.7529	112.76
		7.05662	31.8691			8.1982	58.0784			6.73292	28.5869
		15.388	135.72			16.1526	164.672			23.0099	121.137
		6.61145	74.1315			17.323	149.163			15.9351	134.998
		13.6523	115.512			15.0764	133.472			16.8694	126.871
		16.2861	149.056			14.773	181.042			15.3351	114.114
		14.8944	83.8513			15.3123	155.502			21.2696	119.874
		11.4533	125.781			18.961	147.077			13.4748	113.505
		9.34821	47.4002			9.73119	114.28			13.408	112.736
		8.2992	38.9366			8.30415	41.8517			16.0613	117.525
		12.8582	141.918			20.1283	205.509			11.4364	86.0793
		11.5606	102.981			8.35995	38.1765			9.03812	35.1147
		14.3162	134.167			9.36681	164.88			17.1918	209.36
		14.3027	93.2037			8.80291	56.5288			9.31529	39.9829
		8.82077	84.8999			14.5385	142.945			13.7513	110
		9.60277	41.4048			6.63257	44.1336			15.5154	111.495
		10.3925	42.1481			12.6487	136.378			13.2994	116.971
		6.74497	41.7246			7.91334	30.1045			6.71178	26.6231
		6.13	40.4086			18.96	154.094			9.42098	37.527
		7.81159	76.9991			8.10277	105.093			14.042	106.521
		13.1393	107.693			14.3477	132.228			16.0546	105.747
		21.0281	148.15			15.0773	125.616			6.36847	30.3924
		8.17185	35.8602			13.0953	160.034			13.1234	102.221
		12.1679	111.861			7.3653	42.9796			14.1458	101.337
		11.5955	147.981			12.2353	157.601			16.6143	119.816
		9.52049	42.1165			19.221	153.965			15.009	108.608
		15.82	127.514			13.4634	138.745			12.846	109.905
		16.456	115.066			14.409	139.436			8.37334	69.4322
		13.5775	126.8			19.4194	174.034			9.92686	33.6621
		17.1898	109.833			18.1599	170.836			15.8675	141.975
		15.4584	118.602			8.32525	42.5529			8.5959	58.9074
		12.7339	123.975			8.31423	42.0427			6.64048	49.4565
		13.4647	95.2425			7.12308	42.8009			13.8342	119.376
		6.82182	36.3879			6.88366	43.0024			7.30258	28.1651
		13.1584	122.462			15.6351	110.971			14.6366	165.381
		9.28997	140.48			14.9705	119.409			11.9828	117.04
		15.6053	118.508			7.58039	39.373			6.48057	29.8884
		12.0872	111.355			12.4988	143.389			12.0858	119.478
		9.29424	23.3039			7.48641	40.8058			10.7505	97.1164
		15.5884	97.2049			12.3151	120.045			15.718	154.539
		18.7037	148.114			6.97648	53.2332			11.6256	152.401
		13.8601	112.402			17.9763	153.76			8.90756	76.5662
		11.6677	123.671			15.0926	196.539			12.0205	11.8859
		10.0876	88.4955			13.7327	115.066			13.023	119.397
		9.11709	109.898			8.37811	45.2331			5.24934	18.4328
		9.22575	115.648			12.9152	132.235			11.4819	84.1334
		10.3054	64.2891			15.7933	129.034			10.7282	109.437
		7.98864	48.4312			8.59201	47.2511			18.8342	188.039
		10.8802	125.705			6.54661	92.6473			8.28095	80.9529
		12.0452	155.017			12.5443	115.45			13.3806	155.631
		10.0297	145.34			8.0323	85.8377			7.27259	173.716
		16.04	86.6406			7.48692	40.8179			12.9894	101.953
		18.1945	114.768			10.881	124.74			7.70287	49.224
		12.0872	138.52			9.07865	129.757			13.3649	84.2532
		7.57292	131.327			18.1493	159.957			14.8862	185.353
		11.1575	99.678			11.9128	134.566			14.3298	210.083
		10.9822	107.854			12.4492	109.084			6.92153	45.8897
		7.07435	38.6174			7.21045	88.3236			15.0532	110.339
		5.81616	17.9806			8.93167	38.9108			7.51961	45.9228
		6.08496	49.5325			11.9914	141.136			17.4161	124.743
		17.6108	175.235			13.1732	129.284			8.80291	108.543
		7.9074	42.9575			7.76792	42.7039			16.8342	111.123
		10.7391	90.1968			8.164	116.825			12.7832	134.93
		15.4196	111.96			15.0544	198.271			9.76886	79.4787
		10.2509	75.6188			8.5733	43.1203			5.27802	21.9358
		14.0409	123.951			15.1274	167.928			12.1953	100.571
		8.85123	46.1264			11.7032	167.581			19.7699	121.132
		7.32138	42.1104			14.8096	143.097			11.6316	115.411
		11.1198	89.6544			16.4532	157.652			14.2317	129.485
		8.32868	37.0273			17.5898	152.753			6.65405	84.0055
		14.5309	110.61			12.8253	134.559			7.61207	109.605
		12.8596	133.564			12.8584	160.142			8.37334	58.894
		12.298	103.244			12.4492	138.82			10.9758	165.247
		7.3673	26.4414			7.40954	49.4649			15.3716	107.763
		20.4868	130.693			12.6086	101.336			11.8968	98.9096
		15.412	118.22			7.98787	39.4712			12.8173	119.88
		6.46304	39.0601			22.8293	143.73			6.85494	101.457
		12.5346	112.961			8.63446	88.8636			8.32887	55.5191
		16.1266	116.643			11.5214	161.63			15.2207	82.0956
		10.891	49.2932			19.1379	145.916			15.2654	121.752
		9.20868	34.9825			14.6993	137.021			14.0983	110.831
		7.83157	38.5533			8.90745	40.0818			9.13384	77.7902
		9.44119	94.6346			7.02988	122.121			13.8784	121.171
		13.3832	98.2919			8.1189	75.4702			7.28852	97.0096
		17.3356	135.691			7.88954	112.055			15.5649	96.4927
		6.47446	36.8314			6.9568	103.685			9.2598	92.8997
		18.8796	130.808			5.79604	34.8628			11.2262	55.4353
		9.14772	53.162			12.3774	174.107			15.2438	132.03
		12.5958	98.8981			7.00938	35.9925			8.69983	27.4037
		14.0163	111.077			15.7091	112.883			7.67384	84.8914
		11.071	101.094			11.9914	172.709			16.5619	173.018
		16.2787	91.102			7.95575	102.282			17.3711	141.165
		17.1439	133.422			7.667	112.949			15.7658	102.569
		17.3304	108.304			9.81171	106.771			15.2115	113.302
		16.7643	110.986			16.6629	144.996			11.1104	116.209
		7.6875	39.1192			19.4129	143.599			9.44119	93.2247
		18.4382	125.38			14.8944	159.51			10.285	90.417
		7.44187	49.4813			7.93374	39.7238			7.00149	24.6146
		8.42331	97.4385			6.88099	35.4181			11.7438	110.263
		11.9811	89.2321			7.63959	82.5049			14.8332	121.626
		16.6629	152.765			7.91277	46.4121			8.28307	91.9295
		12.4492	128.665			7.61437	74.2616			19.3489	190.273
		6.49607	27.5874			12.4169	114.695			6.21617	76.0794
		16.0646	95.2557			9.25603	68.0035			12.8813	118.374
		14.7388	138.339			8.1189	39.2121			14.0387	94.5432
		10.7163	125.386			14.6291	117.248			6.95931	94.6237
		5.47852	26.83			14.5908	113.63			15.375	101.476
		8.48684	35.1721			14.5632	101.095			12.3477	131.649
		11.6482	89.4916			13.3384	92.1366			15.6991	97.8494
		6.37306	68.5536			14.8486	115.646			10.5915	97.4017
		7.07358	45.0751			12.3547	85.191			11.9738	86.772
		10.3017	55.3785			7.19593	34.7072			15.3886	114.537
		13.8834	109.476			8.33986	55.5188			19.0887	132.022
		9.86857	64.9246			7.36932	41.3579			16.5577	124.809
		11.1575	56.2898			12.8323	137.189			15.9825	151.197
		9.10171	81.4653			18.3698	107.066			7.97598	34.7814
		18.267	109.851			7.12811	38.9683			18.0491	141.767
		7.7605	34.7618			9.37241	58.9955			8.818	37.1374
		7.72697	41.463			12.2067	99.7217			16.4942	139.395
		8.62027	92.4991			12.738	102.157			14.6052	125.257
		16.7634	102.475			7.83171	71.3395			17.7719	129.748
		10.3713	100.555			8.82672	81.0196			10.3308	99.5387
		12.271	117.193			8.73112	34.2307			15.2459	131.26
		11.6381	126.69			6.74497	82.4337			11.8072	106.219
		10.5535	117.46			15.132	175.983			14.2169	129.636
		5.92942	32.8865			13.8658	124.93			16.2795	84.1907
		14.6954	100.733			9.93919	125.39			16.7132	135.551
		10.467	92.1741			6.26938	24.2855			10.9958	93.7734
		7.58872	49.9642			10.5402	111.405			18.4022	111.007
		17.4458	113.041			17.3356	132.306			12.2281	110.109
		17.7798	167.864			13.0953	120.698			10.8218	101.056
		14.6446	119.345			10.3443	95.5546			17.3467	116.956
		12.1909	128.67			16.1471	107.982			8.97551	49.5762
		7.04548	33.4995			12.865	94.1925			18.1197	107.443
		12.334	118.085			13.2981	101.713			10.8276	162.394
						16.5619	115.913
